# Supplementary material for: 1′-Methyl-2,2′′-dioxoindoline-3-spiro-2′-pyrrolidine-3′-spiro-3′′-indoline-4′,4′-di­carbonitrile
Source: Acta Crystallogr Sect E Struct Rep Online. 2009 Jul 22;65(Pt 8):o1945. doi: 10.1107/S1600536809028025 (PMC2977508; doi:10.1107/S1600536809028025)
Supplement: Supplementary file 2 [file e-65-o1945-Isup2.hkl]

#
# h,k,l, Fc-squared, Fo-squared, sigma(Fo-squared) and status flag
#
data_I
_shelx_title ' VIDYA in P2(1)/n'
_shelx_refln_list_code          4
_shelx_F_calc_maximum      174.96
_exptl_crystal_F_000       768.00
_reflns_d_resolution_high  0.6439
 
loop_
 _symmetry_equiv_pos_as_xyz
 'x, y, z'
 '-x+1/2, y+1/2, -z+1/2'
 '-x, -y, -z'
 'x-1/2, -y-1/2, z-1/2'
 
_cell_length_a    13.3173
_cell_length_b     9.9480
_cell_length_c    13.3950
_cell_angle_alpha  90.000
_cell_angle_beta   91.827
_cell_angle_gamma  90.000
 
_shelx_F_squared_multiplier     1.000
 
loop_
 _refln_index_h
 _refln_index_k
 _refln_index_l
 _refln_F_squared_calc
 _refln_F_squared_meas
 _refln_F_squared_sigma
 _refln_observed_status
   2   0   0    27165.57    29027.68    410.12 o
   4   0   0     2947.71     2986.71     34.11 o
   6   0   0     7128.03     7641.28     83.76 o
   8   0   0     1196.54     1256.08     16.08 o
  10   0   0      262.47      244.58      4.81 o
  12   0   0     3358.07     3235.56     91.81 o
  14   0   0      109.92      105.16      9.17 o
  16   0   0       67.32       70.52      8.92 o
  18   0   0        0.35        1.08      4.46 o
  20   0   0      167.21      186.58     15.38 o
   1   1   0      118.15       98.68      1.31 o
   2   1   0     3298.84     3436.20     42.73 o
   3   1   0       71.90       44.92      0.94 o
   4   1   0     2678.45     2594.76     24.56 o
   5   1   0     3169.85     3169.57     29.95 o
   6   1   0      957.76     1066.38     11.09 o
   7   1   0      364.26      385.86      4.79 o
   8   1   0      116.85      129.98      2.33 o
   9   1   0      317.09      315.88      5.76 o
  10   1   0     1448.37     1443.01     23.52 o
  11   1   0       78.34       66.59      3.36 o
  12   1   0      136.75      137.45      4.07 o
  13   1   0       19.05       31.40      4.13 o
  14   1   0        5.24        9.46      2.59 o
  15   1   0        0.77       -0.26      2.62 o
  16   1   0       25.92       23.14      4.33 o
  17   1   0       20.26       19.92      4.50 o
  18   1   0        1.04        3.58      3.72 o
  19   1   0        8.15        0.95      3.88 o
  20   1   0       10.97       13.98      4.80 o
   0   2   0     6445.25     7079.66     75.75 o
   1   2   0     2947.03     2858.00     26.91 o
   2   2   0      165.22      183.53      2.37 o
   3   2   0     1276.34     1366.12     13.38 o
   4   2   0     3398.03     3577.25     36.05 o
   5   2   0      395.54      435.92      5.03 o
   6   2   0       36.84       42.98      1.22 o
   7   2   0       56.55       64.82      1.71 o
   8   2   0       14.03        9.84      0.98 o
   9   2   0       69.70       67.26      2.02 o
  10   2   0      220.06      223.75      4.54 o
  11   2   0        6.61        3.99      1.68 o
  12   2   0      201.71      205.05      5.51 o
  13   2   0       38.84       43.09      2.78 o
  14   2   0        3.66        5.09      1.77 o
  15   2   0       51.56       49.91      3.98 o
  16   2   0        8.86       17.32      3.96 o
  17   2   0      241.79      274.55     11.73 o
  18   2   0        1.09       -0.64      3.53 o
  19   2   0      134.61      141.03      9.17 o
  20   2   0        3.70        3.34      4.21 o
   1   3   0      126.54      120.97      2.02 o
   2   3   0       13.82       18.50      0.95 o
   3   3   0      959.23     1047.10     10.00 o
   4   3   0      701.28      797.45      8.46 o
   5   3   0      439.43      475.48      5.91 o
   6   3   0       37.85       46.87      1.95 o
   7   3   0      196.71      264.29      4.23 o
   8   3   0       15.94       17.99      1.33 o
   9   3   0        0.38        0.05      0.95 o
  10   3   0       46.63       37.23      2.12 o
  11   3   0      605.91      558.12      9.44 o
  12   3   0       66.28       69.70      3.18 o
  13   3   0       23.94       36.00      2.83 o
  14   3   0       78.83       79.19      3.95 o
  15   3   0       19.40       22.83      2.64 o
  16   3   0       40.99       34.72      2.85 o
  17   3   0        9.61        5.34      1.89 o
  18   3   0        0.39       -3.49      3.49 o
  19   3   0        0.03       -3.51      3.51 o
  20   3   0        0.64        1.50      4.16 o
   0   4   0      823.33      894.35     11.90 o
   1   4   0        0.58       -0.79      0.89 o
   2   4   0     2179.31     2289.11     20.89 o
   3   4   0      145.29      168.40      2.40 o
   4   4   0       91.44      123.36      2.34 o
   5   4   0        6.39        6.60      0.95 o
   6   4   0     1325.54     1480.01     16.43 o
   7   4   0      129.04      136.28      3.20 o
   8   4   0       26.72       30.02      1.99 o
   9   4   0      424.14      419.83      6.34 o
  10   4   0       21.38       25.67      2.58 o
  11   4   0       58.15       55.41      2.88 o
  12   4   0      147.79      132.14      4.36 o
  13   4   0       97.78       97.98      4.29 o
  14   4   0        0.16       -0.24      1.87 o
  15   4   0        1.69        1.29      2.11 o
  16   4   0        0.11       -1.14      2.11 o
  17   4   0       10.53        7.94      2.46 o
  18   4   0       55.87       56.70      5.27 o
  19   4   0       17.63       14.64      4.64 o
   1   5   0       79.70       92.93      1.91 o
   2   5   0      260.12      305.64      4.27 o
   3   5   0     1093.89     1286.85     14.38 o
   4   5   0      672.66      729.35      8.33 o
   5   5   0        3.96        2.12      1.04 o
   6   5   0      218.16      219.43      4.04 o
   7   5   0      694.38      754.16     12.23 o
   8   5   0        0.27        0.18      1.10 o
   9   5   0       23.73       33.81      2.57 o
  10   5   0       13.11       13.94      2.00 o
  11   5   0       95.45       70.52      3.30 o
  12   5   0      115.42      117.70      4.28 o
  13   5   0       42.84       46.76      3.95 o
  14   5   0       34.38       37.62      6.80 o
  15   5   0       11.10       12.16      3.45 o
  16   5   0       49.23       51.84      5.13 o
  17   5   0       25.48       31.40      5.94 o
  18   5   0       22.25       17.16      5.02 o
  19   5   0       18.80       22.07      4.99 o
   0   6   0      667.35      722.11     10.66 o
   1   6   0      214.62      230.32      3.60 o
   2   6   0       53.46       46.28      1.81 o
   3   6   0      151.39      188.52      4.05 o
   4   6   0       44.26       56.12      1.86 o
   5   6   0       53.42       56.65      2.23 o
   6   6   0      712.26      766.11     10.13 o
   7   6   0       90.99       97.27      4.71 o
   8   6   0      494.00      449.18      7.73 o
   9   6   0       90.93       73.01      3.14 o
  10   6   0      153.29      137.91      5.74 o
  11   6   0      336.50      319.25      7.99 o
  12   6   0        6.82        8.12      2.28 o
  13   6   0        3.60       -0.06      2.48 o
  14   6   0       84.29       80.14      5.78 o
  15   6   0       15.72       22.43      3.48 o
  16   6   0       28.32       33.42      5.83 o
  17   6   0        0.06       -0.82      2.83 o
  18   6   0       36.58       38.30      5.45 o
  19   6   0        2.68        7.63      8.49 o
   1   7   0       36.84       49.97      1.85 o
   2   7   0     1092.79     1116.38     15.50 o
   3   7   0       41.28       40.32      3.46 o
   4   7   0      601.91      620.30      9.10 o
   5   7   0        1.18       -1.19      1.33 o
   6   7   0       38.18       39.45      2.56 o
   7   7   0        2.11        0.25      1.60 o
   8   7   0        0.42       -0.95      1.80 o
   9   7   0        1.13       -0.33      1.72 o
  10   7   0       43.02       53.32      3.53 o
  11   7   0      127.00      126.16      7.68 o
  12   7   0       75.91       82.14      4.44 o
  13   7   0      137.48      148.15      5.79 o
  14   7   0        0.40        0.10      2.44 o
  15   7   0       22.93       25.94      3.75 o
  16   7   0      353.07      378.32     11.36 o
  17   7   0       10.96        9.89      4.63 o
  18   7   0       20.14       19.28      8.64 o
   0   8   0     1309.78     1348.55     24.51 o
   1   8   0        4.88        9.13      1.41 o
   2   8   0      585.64      581.62      8.97 o
   3   8   0       36.92       34.69      2.38 o
   4   8   0        1.58        2.69      1.64 o
   5   8   0       41.19       31.88      2.67 o
   6   8   0      640.79      623.77     11.06 o
   7   8   0      131.87      150.66      6.41 o
   8   8   0       25.89       25.91      3.61 o
   9   8   0        0.14       -1.98      1.98 o
  10   8   0        4.94        6.47      2.44 o
  11   8   0       41.11       35.50      3.78 o
  12   8   0      200.90      218.47      7.96 o
  13   8   0        0.02       -1.31      2.59 o
  14   8   0      129.71      119.86      7.33 o
  15   8   0       38.67       38.09     13.61 o
  16   8   0        0.02       -4.52      6.30 o
  17   8   0        0.32        2.77      6.95 o
   1   9   0      987.60      974.73     17.02 o
   2   9   0       93.04       95.93      4.32 o
   3   9   0      282.94      282.54      7.46 o
   4   9   0       18.61       21.41      2.77 o
   5   9   0       95.33       85.23      4.38 o
   6   9   0       20.67       18.57      2.75 o
   7   9   0      170.02      146.82      5.70 o
   8   9   0       19.31       16.74      3.11 o
   9   9   0       10.71        4.82      2.63 o
  10   9   0      284.70      289.11      9.37 o
  11   9   0       15.28       19.34      3.46 o
  12   9   0       52.69       51.29      4.67 o
  13   9   0      242.55      242.38     10.19 o
  14   9   0        2.67        0.87      3.23 o
  15   9   0       17.98       19.65      8.80 o
  16   9   0       45.76       44.72     11.23 o
   0  10   0      436.52      420.17     35.68 o
   1  10   0      350.13      337.90      9.72 o
   2  10   0        9.45        8.18      2.50 o
   3  10   0      151.01      149.11      5.69 o
   4  10   0       15.19       11.71      2.58 o
   5  10   0        1.38        1.30      2.06 o
   6  10   0       13.11        9.99      2.60 o
   7  10   0      147.37      139.91      6.63 o
   8  10   0        6.23        1.56      2.51 o
   9  10   0        0.57       -2.46      2.78 o
  10  10   0        0.09       -2.80      3.73 o
  11  10   0        6.05        4.41      5.98 o
  12  10   0       81.94       82.13      5.84 o
  13  10   0       11.92       12.80      4.20 o
  14  10   0        2.31       -2.21      6.40 o
  15  10   0       12.15        2.52      7.63 o
   1  11   0       24.23       20.85      3.34 o
   2  11   0       25.60       23.87      3.51 o
   3  11   0       12.27       16.14      3.39 o
   4  11   0        0.24       -2.13      2.45 o
   5  11   0       44.36       50.22      4.17 o
   6  11   0        3.94        1.91      3.11 o
   7  11   0        0.02        1.98      2.66 o
   8  11   0        6.15        5.86      3.19 o
   9  11   0       88.86       85.71      6.05 o
  10  11   0        8.34       12.79      4.41 o
  11  11   0       39.57       60.26      5.41 o
  12  11   0        0.83        3.95      3.13 o
  13  11   0        4.05       14.66      4.29 o
  14  11   0        1.80        6.67      7.87 o
   0  12   0       12.41        9.07      5.50 o
   1  12   0        6.12        0.29      2.48 o
   2  12   0       55.51       45.66      4.63 o
   3  12   0        3.81        2.43      2.98 o
   4  12   0        7.74        7.07      3.20 o
   5  12   0      135.50      141.05     11.45 o
   6  12   0      136.90      145.20      8.02 o
   7  12   0        0.38       -0.73      3.35 o
   8  12   0       37.97       30.58      5.32 o
   9  12   0        7.24        8.62      4.22 o
  10  12   0        3.20        4.38      3.33 o
  11  12   0       41.76       47.77      5.36 o
  12  12   0       21.47       25.52      4.52 o
   1  13   0        0.06        1.73      3.44 o
   2  13   0        0.43        1.41      2.95 o
   3  13   0       13.55       12.71      3.74 o
   4  13   0        0.88        0.08      3.20 o
   5  13   0       50.21       52.29      5.47 o
   6  13   0       21.01       16.95      4.96 o
   7  13   0       62.38       71.02      7.30 o
   8  13   0       38.87       46.89      6.36 o
   9  13   0       18.59       22.58      6.87 o
  10  13   0       10.52       11.38      4.85 o
  11  13   0       11.44        4.52      4.31 o
   0  14   0       11.62       19.28      7.60 o
   1  14   0        0.94        3.78      4.14 o
   2  14   0       23.45       14.38      4.84 o
   3  14   0        4.02        5.51      4.18 o
   4  14   0        9.97        9.01      4.97 o
   5  14   0       36.34       34.42      6.38 o
   6  14   0        8.98       14.83      9.81 o
   7  14   0        0.47        1.90      5.41 o
   8  14   0        8.68        3.96      4.92 o
   1  15   0       11.83       11.71      5.35 o
   2  15   0        5.89        7.13      4.81 o
   3  15   0        7.63       14.47      5.29 o
   4  15   0        6.48        5.21      4.84 o
 -19   0   1       13.48       12.36      6.00 o
 -17   0   1        6.80        5.50      5.41 o
 -15   0   1       23.52       18.14      5.17 o
 -13   0   1      455.09      382.59     17.20 o
 -11   0   1     2113.96     2168.83     63.01 o
  -7   0   1      257.64      269.91      4.34 o
  -5   0   1     3909.51     4250.98     59.67 o
  -3   0   1       32.71       32.05      1.30 o
  -1   0   1     6418.34     3959.09    209.58 o
   1   0   1    10126.88     4749.34    126.92 o
   3   0   1      101.06      107.47      3.10 o
   5   0   1     3093.75     3256.92     43.54 o
   7   0   1     1893.06     2171.23     26.72 o
   9   0   1      224.28      213.81      4.25 o
  11   0   1      185.52      209.76      4.74 o
  13   0   1      205.11      170.20     11.20 o
  15   0   1        1.12        3.84      4.21 o
  17   0   1       75.10       76.40      9.78 o
  19   0   1       29.91       34.81      8.61 o
 -20   1   1       31.78       45.49     11.98 o
 -19   1   1       20.51       25.65      5.15 o
 -18   1   1       68.93       78.49     15.75 o
 -17   1   1        0.24       -0.41      3.22 o
 -16   1   1        2.51        6.30      4.15 o
 -15   1   1        5.91        6.45      4.86 o
 -14   1   1       93.82       94.91      6.10 o
 -13   1   1       75.77       73.00      5.21 o
 -12   1   1       30.40       30.16      2.11 o
 -11   1   1      283.48      282.45      5.24 o
 -10   1   1       20.06       18.88      1.48 o
  -9   1   1      225.45      228.26      4.35 o
  -8   1   1      813.07      859.54     10.43 o
  -7   1   1        4.77        6.51      0.74 o
  -6   1   1        1.96        5.09      0.64 o
  -5   1   1     1521.33     1693.27     15.54 o
  -4   1   1     5346.38     5538.07     48.81 o
  -3   1   1       30.24       11.66      0.53 o
  -2   1   1      675.71      605.74      6.61 o
  -1   1   1    10734.41    11683.28    115.88 o
   0   1   1      356.22      314.71      7.40 o
   1   1   1    13636.11    14427.77    115.24 o
   2   1   1     2278.01     2202.37     20.85 o
   3   1   1     1091.20     1122.02     11.02 o
   4   1   1      590.78      567.69      5.71 o
   5   1   1      346.74      377.78      4.18 o
   6   1   1     1254.98     1357.38     11.07 o
   7   1   1      383.05      425.77      4.57 o
   8   1   1     1003.94     1080.75     10.10 o
   9   1   1        1.30        6.99      0.81 o
  10   1   1       75.75       78.84      2.67 o
  11   1   1      797.35      756.67     18.00 o
  12   1   1      351.51      337.48      7.14 o
  13   1   1        1.19        5.15      1.71 o
  14   1   1        2.91       -0.12      1.40 o
  15   1   1      140.84      155.68      5.16 o
  16   1   1       40.64       37.13      5.46 o
  17   1   1        2.38        2.54      3.54 o
  18   1   1       76.75       77.31      7.27 o
  19   1   1        0.79       -3.35      3.35 o
  20   1   1        4.25       -0.34      3.86 o
 -20   2   1        6.34       10.55      4.63 o
 -19   2   1        0.06       -1.58      3.56 o
 -18   2   1      110.41      121.51      8.13 o
 -17   2   1        3.52       -1.67      3.02 o
 -16   2   1       84.17       91.64      6.60 o
 -15   2   1       97.56       96.33      3.94 o
 -14   2   1        0.98        2.58      1.49 o
 -13   2   1       67.28       64.46      3.06 o
 -12   2   1        1.12        1.05      1.54 o
 -11   2   1      307.18      308.09      5.54 o
 -10   2   1       19.05       22.11      1.50 o
  -9   2   1      618.55      636.68      8.08 o
  -8   2   1       72.90       66.09      1.98 o
  -7   2   1      182.88      202.70      3.68 o
  -6   2   1     1330.32     1468.27     14.72 o
  -5   2   1      150.44      208.54      2.88 o
  -4   2   1        0.12        2.12      0.66 o
  -3   2   1     2288.82     2363.95     28.69 o
  -2   2   1      184.05      203.07      2.72 o
  -1   2   1     1962.87     1949.39     18.59 o
   0   2   1     6916.85     7248.28     54.83 o
   1   2   1     4178.04     4522.99     37.71 o
   2   2   1     9186.89     9492.18     82.85 o
   3   2   1     3022.54     2934.89     27.78 o
   4   2   1     3815.31     4024.85     40.48 o
   5   2   1       84.43      110.88      2.08 o
   6   2   1     1569.38     1775.38     19.20 o
   7   2   1        0.54       -0.02      0.63 o
   8   2   1      149.65      152.99      2.96 o
   9   2   1      343.84      339.69      5.47 o
  10   2   1      744.74      690.20      9.82 o
  11   2   1       52.93       58.61      2.57 o
  12   2   1      807.74      720.53     11.41 o
  13   2   1        6.89        6.09      1.92 o
  14   2   1       43.36       56.07      3.19 o
  15   2   1       79.01       75.55      3.58 o
  16   2   1       20.33       15.72      2.33 o
  17   2   1       27.18       26.26      4.93 o
  18   2   1        0.03        2.43      6.32 o
  19   2   1        9.78        3.37      6.50 o
  20   2   1        1.16       -4.59      4.60 o
 -20   3   1       42.84       48.37      6.41 o
 -19   3   1       23.36       29.70      5.38 o
 -18   3   1       19.93       13.80      4.29 o
 -17   3   1        6.32        5.65      5.38 o
 -16   3   1       85.31       85.65      5.27 o
 -15   3   1       17.93       19.85      2.35 o
 -14   3   1      117.89       99.06      4.06 o
 -13   3   1       26.26       18.22      2.27 o
 -12   3   1       79.84       65.32      3.25 o
 -11   3   1      137.52      138.56      4.29 o
 -10   3   1        0.00       -1.21      1.21 o
  -9   3   1      408.14      390.48      5.74 o
  -8   3   1       95.39      113.02      2.61 o
  -7   3   1       31.56       35.38      2.36 o
  -6   3   1      886.42      936.88     10.68 o
  -5   3   1      374.01      400.66      5.19 o
  -4   3   1       92.89       81.47      1.73 o
  -3   3   1       48.45       61.65      1.44 o
  -2   3   1      692.46      687.51      6.47 o
  -1   3   1      113.10      109.08      3.12 o
   0   3   1    14456.35    15994.68    125.60 o
   1   3   1      377.26      348.79      3.71 o
   2   3   1      481.40      458.17      4.62 o
   3   3   1     1772.39     1859.33     23.60 o
   4   3   1      202.39      169.49      2.72 o
   5   3   1       35.90       33.34      1.14 o
   6   3   1        3.77        6.03      0.75 o
   7   3   1     1092.46     1145.88     24.92 o
   8   3   1        0.08        0.06      1.11 o
   9   3   1      847.86      808.82     14.94 o
  10   3   1      494.65      482.95      7.77 o
  11   3   1        5.63        1.88      1.63 o
  12   3   1     1173.27     1161.16     16.92 o
  13   3   1       93.51       95.45      4.21 o
  14   3   1       22.43       26.05      2.76 o
  15   3   1      209.83      236.26      6.66 o
  16   3   1        2.26       -0.88      1.96 o
  17   3   1       34.09       34.42      5.92 o
  18   3   1       56.84       59.92      6.57 o
  19   3   1       16.49        6.31      8.86 o
  20   3   1       35.45       29.26      6.20 o
 -19   4   1        7.00        7.45      4.00 o
 -18   4   1       15.15       11.92      4.13 o
 -17   4   1      151.60      157.85      5.23 o
 -16   4   1       58.89       62.89      3.65 o
 -15   4   1       13.09       11.17      2.33 o
 -14   4   1       38.43       42.61      3.13 o
 -13   4   1       89.79       97.92      4.18 o
 -12   4   1       73.17       83.96      3.45 o
 -11   4   1      918.69      882.82     13.45 o
 -10   4   1       91.38       88.47      3.04 o
  -9   4   1      242.45      223.67      4.13 o
  -8   4   1      355.77      368.07      5.49 o
  -7   4   1      143.87      143.93      4.20 o
  -6   4   1      120.12      140.22      2.95 o
  -5   4   1     1120.31     1196.35     13.40 o
  -4   4   1     2763.17     2955.41     30.56 o
  -3   4   1      276.61      269.34      3.48 o
  -2   4   1       41.04       37.57      1.91 o
  -1   4   1       55.28       59.17      1.86 o
   0   4   1      302.57      306.26      3.57 o
   1   4   1    10793.04    11845.86     97.75 o
   2   4   1     2862.21     3118.33     26.63 o
   3   4   1     1946.40     2200.28     20.24 o
   4   4   1      620.45      609.37      7.08 o
   5   4   1      397.79      467.63      5.03 o
   6   4   1        2.90        2.46      0.96 o
   7   4   1     1721.03     1720.21     19.04 o
   8   4   1      504.86      502.44      7.66 o
   9   4   1      274.73      272.66      5.88 o
  10   4   1      294.86      303.16      5.99 o
  11   4   1      172.95      162.32      4.74 o
  12   4   1        5.75        2.90      1.83 o
  13   4   1      148.30      143.20      5.27 o
  14   4   1      101.20      102.34      4.61 o
  15   4   1        6.09        7.67      2.44 o
  16   4   1       55.56       55.90      3.85 o
  17   4   1        9.70        5.94      3.28 o
  18   4   1        4.73        7.75      3.08 o
  19   4   1        1.81       -0.58      3.89 o
 -19   5   1       24.43       25.46      9.47 o
 -18   5   1        6.29        6.31      6.60 o
 -17   5   1       90.93       85.60      4.95 o
 -16   5   1       55.03       57.94      3.84 o
 -15   5   1       26.50       25.11      3.10 o
 -14   5   1       51.15       53.26      4.75 o
 -13   5   1       52.03       50.62      3.33 o
 -12   5   1       22.23       15.90      2.16 o
 -11   5   1       83.02       86.52      3.53 o
 -10   5   1     1113.49      999.35     14.96 o
  -9   5   1       16.10       15.14      1.85 o
  -8   5   1      587.29      573.49     12.10 o
  -7   5   1       96.66      102.37      3.12 o
  -6   5   1      261.41      328.50      5.12 o
  -5   5   1      171.57      180.42      3.76 o
  -4   5   1      267.25      272.10      4.40 o
  -3   5   1      276.98      301.46      4.65 o
  -2   5   1      253.89      262.23      4.14 o
  -1   5   1       41.36       65.12      1.61 o
   0   5   1       92.94      107.92      2.07 o
   1   5   1      154.24      176.00      2.70 o
   2   5   1        8.99       17.30      1.08 o
   3   5   1      366.25      332.96      6.03 o
   4   5   1      236.84      296.94      4.78 o
   5   5   1      210.64      244.77      3.89 o
   6   5   1      473.21      527.69      7.65 o
   7   5   1      242.77      256.29      4.67 o
   8   5   1       51.91       47.85      2.40 o
   9   5   1      138.61      132.61      3.89 o
  10   5   1      646.63      574.33     11.27 o
  11   5   1      390.43      374.80     13.42 o
  12   5   1        2.35        2.54      1.91 o
  13   5   1       48.01       43.02      3.41 o
  14   5   1       17.47       16.72      3.91 o
  15   5   1       44.19       46.34      4.34 o
  16   5   1        0.00        2.12      2.84 o
  17   5   1       17.35       25.00      4.44 o
  18   5   1        9.87        1.49      3.98 o
  19   5   1        0.46       -0.82      3.87 o
 -19   6   1       19.65       24.08      9.41 o
 -18   6   1        0.62       -5.01      5.44 o
 -17   6   1       62.51       62.45      5.78 o
 -16   6   1       97.17       95.70      5.54 o
 -15   6   1        0.08       -0.17      4.19 o
 -14   6   1       15.09       21.41      4.73 o
 -13   6   1      154.08      160.70      6.29 o
 -12   6   1       29.40       26.45      3.59 o
 -11   6   1       10.90        9.92      2.45 o
 -10   6   1      148.35      151.73      5.02 o
  -9   6   1      176.03      162.37      4.63 o
  -8   6   1      196.19      169.05      4.29 o
  -7   6   1       49.83       51.59      2.33 o
  -6   6   1      128.83      145.54      3.38 o
  -5   6   1      503.44      505.58      7.21 o
  -4   6   1       51.64       48.81      2.01 o
  -3   6   1       27.32       23.57      1.35 o
  -2   6   1       69.11       76.90      2.23 o
  -1   6   1      656.82      662.98      7.42 o
   0   6   1     1333.88     1390.32     13.75 o
   1   6   1      456.25      481.13      5.88 o
   2   6   1       10.50       10.00      1.32 o
   3   6   1      816.18      807.78     14.25 o
   4   6   1       45.96       48.95      2.29 o
   5   6   1        9.45       13.05      1.29 o
   6   6   1        7.92        6.13      1.79 o
   7   6   1      406.77      360.91      6.68 o
   8   6   1       36.68       27.24      2.37 o
   9   6   1      352.52      359.06      7.58 o
  10   6   1       15.29       11.14      2.29 o
  11   6   1        4.10       -1.63      1.91 o
  12   6   1       74.09       59.25      3.82 o
  13   6   1       35.96       34.16      3.35 o
  14   6   1       33.60       35.24      3.93 o
  15   6   1       19.27       22.62      3.65 o
  16   6   1        0.06       -1.44      3.07 o
  17   6   1        1.03       -0.83      3.73 o
  18   6   1       12.58        7.16      4.75 o
 -18   7   1        0.41        3.54      7.32 o
 -17   7   1       26.26       14.42      8.24 o
 -16   7   1        0.49       -4.14      4.14 o
 -15   7   1      111.77      120.31      6.00 o
 -14   7   1        4.44        2.94      2.44 o
 -13   7   1        0.36       -2.16      2.16 o
 -12   7   1        4.54        4.57      2.19 o
 -11   7   1        3.63        1.20      1.83 o
 -10   7   1      102.59       90.02      4.17 o
  -9   7   1      240.10      213.07      6.14 o
  -8   7   1        9.13        6.67      1.80 o
  -7   7   1      103.19       99.18      3.79 o
  -6   7   1       26.14       25.45      2.11 o
  -5   7   1      118.66      109.89      3.97 o
  -4   7   1       85.67       77.73      2.99 o
  -3   7   1      292.70      287.48      5.30 o
  -2   7   1       27.78       34.95      1.90 o
  -1   7   1      368.01      334.66      4.74 o
   0   7   1      470.67      506.21      9.50 o
   1   7   1      237.95      263.29      4.36 o
   2   7   1       37.34       37.08      2.69 o
   3   7   1        1.39        4.28      1.18 o
   4   7   1        0.01        0.64      0.81 o
   5   7   1      669.97      681.73     13.75 o
   6   7   1       38.72       36.27      2.74 o
   7   7   1      122.49       98.49      4.34 o
   8   7   1        0.05        0.09      1.63 o
   9   7   1      763.53      687.77     18.81 o
  10   7   1      460.98      447.42     10.09 o
  11   7   1      110.52      103.09      4.84 o
  12   7   1      239.15      236.77      7.39 o
  13   7   1       16.92       16.44      2.92 o
  14   7   1        3.79        7.04      2.95 o
  15   7   1        5.74        6.27      3.15 o
  16   7   1       53.57       52.66      8.47 o
  17   7   1       75.51       98.63      9.56 o
  18   7   1        6.80       -0.25      3.70 o
 -17   8   1      122.07      154.21     17.25 o
 -16   8   1        0.96        2.36      4.81 o
 -15   8   1      235.95      245.15     13.07 o
 -14   8   1       72.48       69.32      5.51 o
 -13   8   1        0.00       -3.51      3.51 o
 -12   8   1      180.83      192.43      7.26 o
 -11   8   1      178.70      182.92      6.96 o
 -10   8   1        0.50       -1.87      1.87 o
  -9   8   1       22.21       17.05      2.52 o
  -8   8   1        3.33        3.71      3.60 o
  -7   8   1        6.92        7.66      2.81 o
  -6   8   1      253.54      242.27      6.12 o
  -5   8   1      498.55      511.63      9.52 o
  -4   8   1      136.29      140.59      4.50 o
  -3   8   1      128.14      118.61      4.22 o
  -2   8   1      315.97      297.31      5.42 o
  -1   8   1       83.88       75.18      2.46 o
   0   8   1      572.04      579.38      9.82 o
   1   8   1      396.44      404.07      5.99 o
   2   8   1       85.01       91.93      2.99 o
   3   8   1      335.15      364.31      7.72 o
   4   8   1        0.65       -0.03      1.55 o
   5   8   1      566.53      498.09      9.42 o
   6   8   1      102.50       82.57      4.72 o
   7   8   1        0.05        0.56      1.91 o
   8   8   1       22.79       21.28      3.57 o
   9   8   1       52.29       41.70      4.68 o
  10   8   1        7.59        8.67      2.64 o
  11   8   1      137.85      150.61      9.49 o
  12   8   1        2.56       -0.19      3.76 o
  13   8   1       12.15       12.66      3.60 o
  14   8   1       99.12      102.40      7.24 o
  15   8   1       35.13       34.67      5.08 o
  16   8   1        1.75       -2.84      3.74 o
  17   8   1       65.65       79.66     13.99 o
 -16   9   1        0.37       -6.83      6.83 o
 -15   9   1       15.60        9.16      8.15 o
 -14   9   1        2.17        6.30      6.77 o
 -13   9   1       73.48       72.94      9.20 o
 -12   9   1        0.32        3.25      3.43 o
 -11   9   1      196.25      211.19     10.16 o
 -10   9   1       16.31       21.53      3.30 o
  -9   9   1       17.00       21.74      3.19 o
  -8   9   1        3.03       -0.67      2.22 o
  -7   9   1       27.08       22.01      2.97 o
  -6   9   1        2.40        4.79      2.20 o
  -5   9   1        5.33       13.20      2.53 o
  -4   9   1      398.10      342.29      8.48 o
  -3   9   1      160.96      165.49     10.94 o
  -2   9   1       66.87       55.93      3.60 o
  -1   9   1       98.03      107.10      4.57 o
   0   9   1        1.27        2.66      1.47 o
   1   9   1        2.10        7.30      1.81 o
   2   9   1      183.91      171.16      5.66 o
   3   9   1       23.19       16.30      2.61 o
   4   9   1      141.11      122.28      5.07 o
   5   9   1       42.03       51.04      3.66 o
   6   9   1       65.44       85.32      4.65 o
   7   9   1        4.68       -0.25      2.02 o
   8   9   1       31.18       42.61      4.09 o
   9   9   1        7.82        1.50      2.41 o
  10   9   1       48.94       51.85      8.13 o
  11   9   1       28.94       44.52      5.87 o
  12   9   1        1.09        6.24      2.93 o
  13   9   1       39.60       41.16      5.45 o
  14   9   1        1.36       -3.27      3.27 o
  15   9   1        0.05        4.57      4.74 o
  16   9   1       30.34       46.25     11.59 o
 -15  10   1        1.78       -1.08      7.41 o
 -14  10   1        4.42        1.26      6.95 o
 -13  10   1       36.48       44.22     10.79 o
 -12  10   1       75.12       79.09      5.52 o
 -11  10   1       63.80       71.50      5.25 o
 -10  10   1       71.39       73.14      5.21 o
  -9  10   1      105.85       98.20      5.86 o
  -8  10   1       11.58       12.03      3.01 o
  -7  10   1       12.58       13.76      3.12 o
  -6  10   1       24.58       29.67      3.62 o
  -5  10   1       25.52       35.06      5.27 o
  -4  10   1      125.02      119.84      5.20 o
  -3  10   1        0.96        1.75      2.10 o
  -2  10   1       12.28        8.07      2.41 o
  -1  10   1      143.48      144.83      6.00 o
   0  10   1       10.64        9.66      2.48 o
   1  10   1       60.59       55.29      4.16 o
   2  10   1        0.13       -0.52      2.71 o
   3  10   1        0.38       -0.51      2.07 o
   4  10   1       14.52       11.34      2.60 o
   5  10   1       87.98       85.71      4.72 o
   6  10   1        7.15        6.23      2.55 o
   7  10   1      170.50      168.80      6.46 o
   8  10   1        5.35        4.94      4.40 o
   9  10   1        0.75        3.47      2.75 o
  10  10   1        4.62        5.64      3.47 o
  11  10   1        1.26        2.60      2.77 o
  12  10   1       33.58       42.47      4.74 o
  13  10   1       31.84       33.53      6.47 o
  14  10   1       11.38       17.12      6.26 o
  15  10   1        0.19        4.95      7.81 o
 -14  11   1        4.92       10.09      8.15 o
 -13  11   1        0.00        7.10      7.07 o
 -12  11   1       15.47       13.02      3.60 o
 -11  11   1       43.96       48.87      4.81 o
 -10  11   1        0.13       -2.85      2.85 o
  -9  11   1        3.08        4.01      2.96 o
  -8  11   1       39.13       49.71      4.85 o
  -7  11   1       75.56       70.70      5.45 o
  -6  11   1        3.75        3.34      2.57 o
  -5  11   1       75.58       87.39      5.08 o
  -4  11   1        6.16        0.86      2.28 o
  -3  11   1       20.74       23.96      3.68 o
  -2  11   1       78.86       84.54      5.34 o
  -1  11   1        2.45        4.96      2.68 o
   0  11   1       83.07       72.66     11.10 o
   1  11   1       36.41       33.16      5.47 o
   2  11   1       44.07       33.01      4.16 o
   3  11   1       17.07       19.45      6.12 o
   4  11   1        3.48        3.08      2.76 o
   5  11   1       61.55       52.09      4.83 o
   6  11   1        8.01        7.34      2.97 o
   7  11   1       14.09       13.70      3.48 o
   8  11   1       17.75       20.91      3.88 o
   9  11   1       21.81       19.22      4.02 o
  10  11   1       13.06       18.12      4.45 o
  11  11   1        8.86        1.83      5.45 o
  12  11   1       68.24       68.59      6.57 o
  13  11   1        1.63       -0.29      3.22 o
  14  11   1       20.72       19.77      4.94 o
 -12  12   1       26.13       21.34      6.44 o
 -11  12   1        0.25       -0.86      3.49 o
 -10  12   1      112.57      118.86      9.80 o
  -9  12   1        2.68        4.95      4.46 o
  -8  12   1        0.90       -1.58      3.03 o
  -7  12   1       25.01       43.18      5.77 o
  -6  12   1      110.87      108.29      9.60 o
  -5  12   1        7.21        8.66      3.34 o
  -4  12   1       20.96       17.39      3.79 o
  -3  12   1        6.24        6.46      2.96 o
  -2  12   1        2.21        1.14      2.73 o
  -1  12   1       17.73       16.41      3.38 o
   0  12   1        0.12       -3.11      3.11 o
   1  12   1        7.16        3.99      2.75 o
   2  12   1        4.09        2.10      3.31 o
   3  12   1        6.75        7.57      3.12 o
   4  12   1       37.12       38.74      4.59 o
   5  12   1        8.35        3.20      3.05 o
   6  12   1       36.59       31.68      4.61 o
   7  12   1       68.94       67.32      6.83 o
   8  12   1       31.51       28.13      5.31 o
   9  12   1        1.31       -3.03      4.75 o
  10  12   1       30.78       36.48     13.50 o
  11  12   1       11.45        5.34      4.32 o
  12  12   1        0.19        3.12      5.15 o
 -11  13   1        5.02        3.37      8.95 o
 -10  13   1        7.75        6.06      7.38 o
  -9  13   1       56.97       66.51      7.12 o
  -8  13   1       15.69       28.81      5.49 o
  -7  13   1       69.07       65.25      7.05 o
  -6  13   1       12.37       12.87      4.69 o
  -5  13   1        0.54        2.65      3.23 o
  -4  13   1       52.80       60.98      5.62 o
  -3  13   1        1.92       -0.39      2.82 o
  -2  13   1       18.51       14.39      3.60 o
  -1  13   1       13.52       25.40      5.11 o
   0  13   1      121.14      116.37     14.95 o
   1  13   1      158.27      135.62      9.35 o
   2  13   1       23.03       29.66      4.18 o
   3  13   1        7.70        5.37      3.97 o
   4  13   1       99.28      103.92      6.73 o
   5  13   1       26.48       25.40      4.56 o
   6  13   1       13.57       11.65      3.89 o
   7  13   1       75.63       80.65      7.90 o
   8  13   1       31.35       31.92      9.20 o
   9  13   1       52.06       63.72      7.92 o
  10  13   1       14.82       20.35     11.07 o
  11  13   1        4.82       -2.46      3.92 o
  -8  14   1       10.27       14.34      5.37 o
  -7  14   1      293.70      342.00     15.04 o
  -6  14   1       63.67       75.26     14.49 o
  -5  14   1       56.02       53.07     13.55 o
  -4  14   1        0.04        4.17      3.64 o
  -3  14   1       78.67       76.47     13.53 o
  -2  14   1       40.53       29.96      5.97 o
  -1  14   1        6.66        3.06      9.83 o
   0  14   1       47.80       48.57      6.88 o
   1  14   1       19.42       20.52      4.98 o
   2  14   1        2.75        4.75      4.20 o
   3  14   1       20.74       18.91      5.33 o
   4  14   1        5.26        8.94      4.72 o
   5  14   1       65.24       73.78     13.19 o
   6  14   1       61.12       51.65      7.15 o
   7  14   1        0.06       -3.99      4.12 o
   8  14   1        0.51       -4.52      4.52 o
  -4  15   1        5.48       -4.24      4.24 o
  -3  15   1        3.59       -0.43      4.07 o
  -2  15   1       38.65       31.22      6.40 o
  -1  15   1        8.07        5.37      4.82 o
   0  15   1        7.37       19.74      5.71 o
   1  15   1        5.69        2.62      5.27 o
   2  15   1        5.75        5.68      4.68 o
   3  15   1       23.78       28.66      6.06 o
   4  15   1        2.50        1.91      7.03 o
 -20   0   2        8.77       15.19      7.01 o
 -18   0   2       65.59       61.69      8.86 o
 -16   0   2      144.87      147.08     11.17 o
 -14   0   2      487.31      450.43     19.51 o
 -12   0   2       12.00        7.84      3.81 o
 -10   0   2      101.20      114.64      4.63 o
  -8   0   2       88.76      151.31      5.08 o
  -6   0   2     5209.43     5806.65     88.46 o
  -4   0   2      853.06      999.09     12.45 o
  -2   0   2      219.38      210.66      2.70 o
   0   0   2     5512.97     5820.81     62.48 o
   2   0   2     1134.68     1025.30     16.64 o
   4   0   2     2314.05     2209.18     30.06 o
   6   0   2     1324.07     1425.69     20.35 o
   8   0   2        0.72        5.98      1.22 o
  10   0   2      860.38      834.02     14.07 o
  12   0   2       57.93       57.75      3.07 o
  14   0   2        3.72        3.01      2.00 o
  16   0   2      392.51      412.47     20.98 o
  18   0   2        0.00       -4.80      4.80 o
  20   0   2        0.22        3.78      5.90 o
 -20   1   2       21.39       17.19      4.93 o
 -19   1   2       21.91       21.54      4.93 o
 -18   1   2        1.35       -0.44      3.20 o
 -17   1   2        0.54       -0.85      2.90 o
 -16   1   2      164.94      155.52     10.90 o
 -15   1   2        2.30        1.41      3.11 o
 -14   1   2       24.30       14.31      3.66 o
 -13   1   2        7.02       11.50      3.03 o
 -12   1   2     1031.84      928.07     21.96 o
 -11   1   2        1.20       -1.05      1.05 o
 -10   1   2       24.43       26.88      1.43 o
  -9   1   2      104.78      122.50      2.54 o
  -8   1   2      354.53      356.17      4.84 o
  -7   1   2      579.77      635.33      7.44 o
  -6   1   2     1558.42     1722.20     16.39 o
  -5   1   2      236.23      239.59      3.31 o
  -4   1   2     4854.96     5287.56     46.56 o
  -3   1   2      118.34      103.95      1.85 o
  -2   1   2     1241.21     1262.49     11.74 o
  -1   1   2       31.55       39.00      0.68 o
   0   1   2       23.64       24.28      0.63 o
   1   1   2        8.00        7.49      0.71 o
   2   1   2      207.29      200.65      2.61 o
   3   1   2        2.97        0.42      0.36 o
   4   1   2     1751.78     1847.23     17.94 o
   5   1   2     2503.45     2478.93     23.88 o
   6   1   2      154.68      164.84      2.71 o
   7   1   2       32.37       56.96      1.66 o
   8   1   2        9.72       15.12      1.23 o
   9   1   2      239.15      229.87      3.27 o
  10   1   2      399.73      369.10      4.78 o
  11   1   2       79.53       56.35      1.89 o
  12   1   2       11.05       13.75      1.50 o
  13   1   2      299.87      237.26      6.08 o
  14   1   2       29.72       25.79      2.43 o
  15   1   2        1.20       -1.55      1.55 o
  16   1   2      189.68      235.04     10.92 o
  17   1   2        5.03        7.36      3.95 o
  18   1   2       38.42       51.28      6.48 o
  19   1   2        8.78        7.73      4.42 o
  20   1   2       27.56       29.21      6.21 o
 -20   2   2       11.27       16.38      4.78 o
 -19   2   2      116.13      103.32      7.79 o
 -18   2   2        4.82        4.68      3.57 o
 -17   2   2       40.86       32.60      5.15 o
 -16   2   2       79.36       73.65      5.95 o
 -15   2   2       41.27       44.50      5.86 o
 -14   2   2       22.41       23.61      2.26 o
 -13   2   2       55.92       56.83      3.49 o
 -12   2   2      291.41      279.61      6.11 o
 -11   2   2      447.83      446.11      6.94 o
 -10   2   2      731.28      725.16      9.03 o
  -9   2   2      772.70      747.65     10.12 o
  -8   2   2      312.01      343.06      4.88 o
  -7   2   2       17.75       21.63      1.01 o
  -6   2   2        1.44        1.67      0.62 o
  -5   2   2      619.91      637.63      8.30 o
  -4   2   2      448.75      497.91      6.68 o
  -3   2   2     2444.01     2587.69     28.59 o
  -2   2   2     2624.42     2739.23     28.00 o
  -1   2   2      475.63      469.08      4.52 o
   0   2   2     5730.16     5981.18     49.67 o
   1   2   2      711.69      657.71      6.49 o
   2   2   2       17.51       11.74      0.75 o
   3   2   2      726.54      704.28      7.05 o
   4   2   2     1485.06     1428.31     14.23 o
   5   2   2      180.70      189.27      3.07 o
   6   2   2     2004.64     2098.27     22.88 o
   7   2   2        2.97        2.96      1.17 o
   8   2   2      135.73      145.34      2.74 o
   9   2   2       55.24       55.35      1.65 o
  10   2   2      297.19      286.20      5.97 o
  11   2   2        8.29        1.99      1.56 o
  12   2   2       25.33       25.56      2.29 o
  13   2   2        1.07       -0.61      1.65 o
  14   2   2        5.00        0.94      1.88 o
  15   2   2        6.62        7.25      2.14 o
  16   2   2      114.14      108.38      4.45 o
  17   2   2       10.43       10.38      2.13 o
  18   2   2       30.24       34.20      5.83 o
  19   2   2       49.91       60.92      7.17 o
  20   2   2        9.94        7.01      4.50 o
 -20   3   2        4.26        3.81      4.03 o
 -19   3   2        0.00        3.58      4.15 o
 -18   3   2        0.13        1.15      3.43 o
 -17   3   2       83.56       94.13      6.82 o
 -16   3   2       61.06       63.83      5.67 o
 -15   3   2        1.54        1.08      1.67 o
 -14   3   2      339.22      335.30      7.38 o
 -13   3   2        5.42        5.50      1.78 o
 -12   3   2      737.93      744.39     12.79 o
 -11   3   2      320.14      330.12      6.41 o
 -10   3   2      155.25      135.33      4.07 o
  -9   3   2      140.82      133.33      2.91 o
  -8   3   2      281.33      272.89      4.03 o
  -7   3   2      570.97      567.84      6.71 o
  -6   3   2        2.13        5.74      1.16 o
  -5   3   2       48.55       44.58      1.86 o
  -4   3   2      572.62      649.26      9.46 o
  -3   3   2      469.56      515.96      8.67 o
  -2   3   2     1434.22     1624.26     15.02 o
  -1   3   2      111.50       99.89      2.03 o
   0   3   2     7446.36     7770.36     61.35 o
   1   3   2      752.17      767.50      7.64 o
   2   3   2     1431.86     1470.09     13.75 o
   3   3   2      437.30      460.56      5.39 o
   4   3   2       88.19      112.50      2.21 o
   5   3   2       84.60      103.45      2.07 o
   6   3   2      616.85      647.86      7.95 o
   7   3   2      100.91      104.84      2.88 o
   8   3   2      114.60      118.78      3.39 o
   9   3   2      918.57      880.81     10.90 o
  10   3   2      276.03      267.92      5.45 o
  11   3   2      693.86      646.77     11.87 o
  12   3   2      636.03      572.51     10.10 o
  13   3   2       38.50       39.59      3.49 o
  14   3   2        7.55        9.49      2.35 o
  15   3   2       82.19       88.38      5.44 o
  16   3   2        1.37        0.74      2.19 o
  17   3   2       61.83       63.12      3.91 o
  18   3   2       48.04       54.40      4.33 o
  19   3   2       16.85        7.69      5.58 o
  20   3   2        1.14       -0.07      5.40 o
 -19   4   2        0.74        1.49      3.43 o
 -18   4   2        3.49        4.10      4.03 o
 -17   4   2       38.12       34.48      2.62 o
 -16   4   2       14.72       13.16      2.30 o
 -15   4   2      195.24      204.09      5.92 o
 -14   4   2        2.51        6.93      2.05 o
 -13   4   2       20.10       14.97      2.23 o
 -12   4   2      201.95      189.42      5.41 o
 -11   4   2       85.08       72.62      3.07 o
 -10   4   2       60.24       69.02      3.55 o
  -9   4   2      127.57      115.33      2.75 o
  -8   4   2        0.44        0.01      0.80 o
  -7   4   2      628.13      676.05      7.91 o
  -6   4   2      405.04      436.77      5.85 o
  -5   4   2      187.99      206.40      4.03 o
  -4   4   2       57.93       51.43      1.49 o
  -3   4   2       19.93       33.37      1.28 o
  -2   4   2       36.21       31.53      1.17 o
  -1   4   2      104.77      108.38      1.84 o
   0   4   2     1812.50     1875.98     16.49 o
   1   4   2      528.02      555.21      5.72 o
   2   4   2      633.75      670.77      7.09 o
   3   4   2      165.85      180.71      2.78 o
   4   4   2     1043.32      971.35     10.39 o
   5   4   2      515.40      531.18      6.35 o
   6   4   2      533.92      542.41      7.39 o
   7   4   2       91.52       91.92      2.52 o
   8   4   2      460.36      415.51      8.19 o
   9   4   2        1.05        1.18      1.25 o
  10   4   2      137.21      116.65      4.04 o
  11   4   2      151.40      154.13      4.73 o
  12   4   2      686.73      657.81     11.43 o
  13   4   2       55.00       45.24      3.95 o
  14   4   2      107.27      115.25      6.29 o
  15   4   2        3.58       -0.83      2.39 o
  16   4   2        4.61        4.57      2.95 o
  17   4   2        1.23        3.50      3.00 o
  18   4   2       49.94       61.31      5.06 o
  19   4   2        0.01       -2.89      3.73 o
 -19   5   2        0.04       -2.37      6.80 o
 -18   5   2        7.62        1.14      7.01 o
 -17   5   2        1.77        0.60      2.20 o
 -16   5   2        1.75        2.99      2.18 o
 -15   5   2        1.54        0.73      1.96 o
 -14   5   2        4.02        2.78      2.04 o
 -13   5   2       27.37       27.80      2.72 o
 -12   5   2      184.53      189.33      5.09 o
 -11   5   2        0.19       -0.18      1.48 o
 -10   5   2      682.33      663.84     10.85 o
  -9   5   2      160.20      170.70      3.56 o
  -8   5   2      526.82      500.26      7.44 o
  -7   5   2        3.84        3.21      0.93 o
  -6   5   2      457.38      459.15      6.02 o
  -5   5   2      300.50      381.40      5.24 o
  -4   5   2       67.69       83.97      2.14 o
  -3   5   2      993.08     1139.57     12.22 o
  -2   5   2      874.19      935.27     10.15 o
  -1   5   2       29.80       36.43      1.31 o
   0   5   2     1882.12     2091.25     18.51 o
   1   5   2      506.85      551.01      5.91 o
   2   5   2     1260.88     1462.93     14.18 o
   3   5   2     1430.84     1507.91     15.52 o
   4   5   2      527.02      548.64      6.71 o
   5   5   2       66.50       68.45      2.33 o
   6   5   2       41.31       58.28      2.14 o
   7   5   2        7.49        8.44      1.17 o
   8   5   2      209.73      195.16      5.60 o
   9   5   2        1.94        0.01      1.64 o
  10   5   2      138.72      127.59      6.32 o
  11   5   2       37.34       43.29      4.11 o
  12   5   2      120.59      117.06      6.87 o
  13   5   2       74.53       68.84      4.15 o
  14   5   2        1.21       -0.08      2.41 o
  15   5   2        4.72        6.09      2.84 o
  16   5   2       78.77       91.63      5.89 o
  17   5   2        0.49       -2.66      2.66 o
  18   5   2       23.83       38.79      6.04 o
  19   5   2       15.36       15.59     14.84 o
 -19   6   2        6.00       -1.57      6.12 o
 -18   6   2       13.87       11.59      6.92 o
 -17   6   2       41.75       47.05     10.64 o
 -16   6   2        3.23        2.88      4.08 o
 -15   6   2        1.35        2.29      2.27 o
 -14   6   2       10.29       10.66      2.50 o
 -13   6   2        0.42       -2.04      2.04 o
 -12   6   2        4.96        0.39      1.75 o
 -11   6   2      283.68      259.53      6.72 o
 -10   6   2      271.12      268.94      6.72 o
  -9   6   2      429.49      380.84      7.49 o
  -8   6   2      168.65      174.08      4.31 o
  -7   6   2        0.00        1.23      1.03 o
  -6   6   2        3.33        7.50      1.20 o
  -5   6   2      166.74      159.01      3.76 o
  -4   6   2      257.34      261.17      6.36 o
  -3   6   2       29.67       30.00      2.01 o
  -2   6   2       11.77       20.06      1.69 o
  -1   6   2       72.27       83.55      2.16 o
   0   6   2      470.56      509.13      6.13 o
   1   6   2       80.38       78.19      1.94 o
   2   6   2      904.73      934.38      9.91 o
   3   6   2      228.77      256.15      4.25 o
   4   6   2      177.31      163.66      3.95 o
   5   6   2      115.70      114.08      3.47 o
   6   6   2        3.16        1.15      1.06 o
   7   6   2      360.11      322.58      7.42 o
   8   6   2     1108.35     1012.89     14.17 o
   9   6   2       89.19       85.79      3.76 o
  10   6   2      480.39      452.80      9.98 o
  11   6   2        1.07       -0.80      1.95 o
  12   6   2      142.59      137.37      5.55 o
  13   6   2       95.34       80.98      4.57 o
  14   6   2       63.52       62.03      4.86 o
  15   6   2       26.57       26.81      5.11 o
  16   6   2       34.28       44.14      4.70 o
  17   6   2       19.85       15.92      3.96 o
  18   6   2        0.52        0.54      4.64 o
 -18   7   2        0.13       -6.00      6.00 o
 -17   7   2        3.58       13.50      8.15 o
 -16   7   2      178.38      216.69     11.44 o
 -15   7   2       40.32       40.90      6.32 o
 -14   7   2       32.65       33.21      3.48 o
 -13   7   2        3.27        1.38      4.04 o
 -12   7   2      200.68      207.51     10.01 o
 -11   7   2       13.72       11.94      2.23 o
 -10   7   2        0.93       -1.52      1.52 o
  -9   7   2        0.17       -0.46      1.74 o
  -8   7   2       94.56       90.83      3.69 o
  -7   7   2        4.65        2.74      2.22 o
  -6   7   2        2.86        2.06      1.45 o
  -5   7   2       67.46       74.31      2.97 o
  -4   7   2       34.17       32.44      2.47 o
  -3   7   2      167.39      179.41      4.95 o
  -2   7   2      103.50      106.25      3.71 o
  -1   7   2      352.46      377.60      5.12 o
   0   7   2        5.17        7.00      1.17 o
   1   7   2      179.25      188.51      5.13 o
   2   7   2      645.84      642.94     11.54 o
   3   7   2        6.85        4.29      1.17 o
   4   7   2        4.85        8.36      1.31 o
   5   7   2        2.14        1.33      1.42 o
   6   7   2       32.09       25.17      2.36 o
   7   7   2        0.56       -0.04      1.56 o
   8   7   2       93.46       91.37      3.95 o
   9   7   2        5.37        1.30      1.99 o
  10   7   2        0.52        0.40      2.05 o
  11   7   2       28.49       36.37      4.76 o
  12   7   2        1.71        0.41      2.21 o
  13   7   2      103.93      118.27      8.40 o
  14   7   2        0.90        4.30      2.88 o
  15   7   2        7.13       10.44      3.38 o
  16   7   2       20.53       29.97      4.27 o
  17   7   2        0.33        1.67      4.01 o
  18   7   2       11.83       10.66      4.75 o
 -17   8   2        5.84        5.26      7.81 o
 -16   8   2        3.48        2.53      5.06 o
 -15   8   2       33.19       33.99      6.40 o
 -14   8   2        7.18       12.79      5.24 o
 -13   8   2       36.81       39.45      3.68 o
 -12   8   2        3.29        2.53      2.15 o
 -11   8   2       23.93       21.27      2.70 o
 -10   8   2        4.60        1.95      3.73 o
  -9   8   2       34.23       26.38      2.80 o
  -8   8   2      387.10      389.24      9.06 o
  -7   8   2      413.56      416.71      8.52 o
  -6   8   2       28.28       23.47      3.15 o
  -5   8   2       27.38       27.42      2.53 o
  -4   8   2       57.19       41.45      2.78 o
  -3   8   2       41.05       39.68      2.66 o
  -2   8   2      444.83      425.68     10.22 o
  -1   8   2      133.19      129.90      3.31 o
   0   8   2        4.93        2.90      1.26 o
   1   8   2      581.75      553.57      8.06 o
   2   8   2       98.79       76.05      2.79 o
   3   8   2        3.75        1.49      1.35 o
   4   8   2      702.83      625.68     14.98 o
   5   8   2      956.49      893.55     15.95 o
   6   8   2       28.16       31.70      3.10 o
   7   8   2        0.89        0.96      1.92 o
   8   8   2       52.73       50.41      3.71 o
   9   8   2        0.59       -0.99      2.02 o
  10   8   2       48.50       52.31      4.35 o
  11   8   2        8.85        9.09      2.98 o
  12   8   2        4.16        6.16      3.99 o
  13   8   2       20.04       29.55      4.07 o
  14   8   2       68.61       74.02      6.62 o
  15   8   2        1.31       -1.54      3.46 o
  16   8   2        0.78        0.29      3.66 o
  17   8   2      101.10      112.53      8.30 o
 -16   9   2       84.84       90.48     14.70 o
 -15   9   2        2.31       -1.85      7.01 o
 -14   9   2      114.96      132.75     15.56 o
 -13   9   2       36.50       49.67     10.21 o
 -12   9   2       95.05      102.24      5.50 o
 -11   9   2        4.47        6.03      2.52 o
 -10   9   2       96.21      100.36     12.12 o
  -9   9   2       62.93       56.87      4.26 o
  -8   9   2      101.40       99.05      5.31 o
  -7   9   2      152.12      130.00      7.35 o
  -6   9   2       33.67       31.14      3.33 o
  -5   9   2      395.95      380.47      9.12 o
  -4   9   2      231.70      230.77      6.80 o
  -3   9   2      254.94      228.80      6.73 o
  -2   9   2      174.13      172.24      5.73 o
  -1   9   2       40.03       31.41      3.90 o
   0   9   2      148.02      155.09      4.51 o
   1   9   2        1.33        0.09      1.60 o
   2   9   2        0.37       -1.74      1.74 o
   3   9   2      332.02      304.85      7.84 o
   4   9   2        5.83        6.75      2.23 o
   5   9   2       15.32       13.90      2.90 o
   6   9   2       22.08       22.13      3.03 o
   7   9   2        0.06        0.46      2.16 o
   8   9   2        3.07        5.68      2.65 o
   9   9   2       60.81       66.25      5.02 o
  10   9   2       70.46       84.59      5.59 o
  11   9   2        0.14       -0.82      2.87 o
  12   9   2       77.15       78.91      5.76 o
  13   9   2        4.80       -0.47      2.86 o
  14   9   2        3.78        3.21      4.00 o
  15   9   2       47.17       55.77      6.27 o
  16   9   2       27.43       33.73      5.54 o
 -15  10   2       26.48       45.79     11.38 o
 -14  10   2       22.83       23.80      9.01 o
 -13  10   2        3.04       19.37      8.27 o
 -12  10   2        2.27       -2.78      4.10 o
 -11  10   2       38.22       39.97      4.05 o
 -10  10   2       15.60       15.56      3.56 o
  -9  10   2      183.67      200.68     13.34 o
  -8  10   2        0.04       -2.35      2.35 o
  -7  10   2        2.57        3.84      3.59 o
  -6  10   2       17.83       13.21      2.75 o
  -5  10   2       32.49       27.23      3.40 o
  -4  10   2      159.94      164.22      6.05 o
  -3  10   2       11.15       11.22      2.56 o
  -2  10   2      150.87      142.75      5.48 o
  -1  10   2      284.64      270.41      7.52 o
   0  10   2       48.50       54.71      4.90 o
   1  10   2      180.81      185.34      6.89 o
   2  10   2      143.35      128.15      5.94 o
   3  10   2       10.32       12.28      2.60 o
   4  10   2      115.02      111.88      7.33 o
   5  10   2       47.21       45.16      3.96 o
   6  10   2        7.01        2.10      2.93 o
   7  10   2      223.93      208.33      7.79 o
   8  10   2       19.58       21.56      3.76 o
   9  10   2       14.73       12.08      3.27 o
  10  10   2       72.40       59.92      5.14 o
  11  10   2        1.88       -2.68      2.68 o
  12  10   2        4.43       -0.21      3.09 o
  13  10   2        0.87        4.29      3.38 o
  14  10   2       21.79       26.86      5.64 o
  15  10   2        0.62        5.80      5.32 o
 -14  11   2       13.35        3.51      8.30 o
 -13  11   2       16.78       19.99      9.41 o
 -12  11   2        0.53       -0.73      4.58 o
 -11  11   2        7.11        7.59      4.57 o
 -10  11   2       56.31       66.72      5.39 o
  -9  11   2       63.72       55.19      4.93 o
  -8  11   2        3.68        7.81      3.05 o
  -7  11   2       16.88       21.15      4.98 o
  -6  11   2       54.17       49.05      4.72 o
  -5  11   2       11.40       16.33      3.15 o
  -4  11   2       50.72       55.98      4.22 o
  -3  11   2       37.80       52.10      4.77 o
  -2  11   2        0.17       -2.22      2.22 o
  -1  11   2        5.84        6.52      2.67 o
   0  11   2        0.00       -2.37      2.59 o
   1  11   2       21.19       19.60      3.14 o
   2  11   2       46.32       43.72      5.17 o
   3  11   2       29.25       30.27      3.91 o
   4  11   2        7.67       11.01      3.25 o
   5  11   2       18.19       13.80      3.46 o
   6  11   2      313.55      302.78     10.31 o
   7  11   2        9.72        8.21      3.03 o
   8  11   2       30.04       31.57      8.22 o
   9  11   2       45.59       41.51      4.88 o
  10  11   2       49.10       47.50      5.24 o
  11  11   2        0.15       -1.13      3.97 o
  12  11   2       83.23       92.65      6.75 o
  13  11   2       19.41       22.49      4.40 o
  14  11   2        4.59        3.98      5.78 o
 -12  12   2       78.11      100.14     14.98 o
 -11  12   2       33.23       45.45     13.41 o
 -10  12   2       39.50       50.43      5.17 o
  -9  12   2       53.88       61.62      9.25 o
  -8  12   2        1.16       -0.42      4.07 o
  -7  12   2       22.48       29.42      5.08 o
  -6  12   2       12.09        3.75      3.43 o
  -5  12   2       25.32       30.53      4.35 o
  -4  12   2        0.00        0.73      2.65 o
  -3  12   2       54.31       48.50      4.76 o
  -2  12   2       15.43       19.05      3.72 o
  -1  12   2      108.25       96.01      7.58 o
   0  12   2       12.49       11.14      4.06 o
   1  12   2       67.70       70.75      4.93 o
   2  12   2       76.72       71.63      5.21 o
   3  12   2       25.56       31.19      4.22 o
   4  12   2       21.46       15.48      3.64 o
   5  12   2       49.82       54.10      5.37 o
   6  12   2       57.60       65.89      5.90 o
   7  12   2       32.31       37.86      5.86 o
   8  12   2       61.34       66.12      7.05 o
   9  12   2       22.23       19.88      7.17 o
  10  12   2       26.14       22.81      6.26 o
  11  12   2       32.72       31.34      5.65 o
  12  12   2        4.71        8.44      4.41 o
 -10  13   2        7.65        7.55      5.14 o
  -9  13   2       19.44       19.82      5.05 o
  -8  13   2       10.93        2.71      5.24 o
  -7  13   2        0.88       -1.14      3.44 o
  -6  13   2        0.01        3.26      3.54 o
  -5  13   2        2.15        5.39      4.40 o
  -4  13   2       17.27       11.55      3.64 o
  -3  13   2       67.48       76.87      6.19 o
  -2  13   2        0.30        4.27      3.02 o
  -1  13   2       46.03       43.00      6.11 o
   0  13   2        5.48       10.74      4.32 o
   1  13   2        3.42        5.69      3.95 o
   2  13   2        0.00        0.26      2.84 o
   3  13   2       29.65       30.02      4.35 o
   4  13   2       13.34       11.82      3.78 o
   5  13   2      162.81      176.75     11.10 o
   6  13   2        0.01        3.33      3.56 o
   7  13   2       82.12       82.30      8.17 o
   8  13   2       14.74       12.07     11.13 o
   9  13   2        1.73        1.88      4.20 o
  10  13   2       16.74       18.83      5.60 o
  -8  14   2       10.41       10.84      4.78 o
  -7  14   2        0.44        7.10      4.64 o
  -6  14   2       49.87       37.56      6.57 o
  -5  14   2       17.74       21.30      8.21 o
  -4  14   2       56.81       59.62      9.11 o
  -3  14   2       12.17        7.94      4.64 o
  -2  14   2       10.98        5.38      4.20 o
  -1  14   2        4.47       13.17      4.53 o
   0  14   2      121.82      123.60      9.52 o
   1  14   2       17.60       15.33      5.19 o
   2  14   2        0.67       -2.12      3.70 o
   3  14   2        3.23       -1.29      5.35 o
   4  14   2        2.27        6.13      4.52 o
   5  14   2        6.64        3.75      8.10 o
   6  14   2      110.48      122.91      9.81 o
   7  14   2        1.38        4.48      4.25 o
   8  14   2       18.89       24.92     10.41 o
  -4  15   2       13.21       12.18      7.57 o
  -3  15   2        1.16       -0.87      4.11 o
  -2  15   2       15.26       11.96      6.20 o
  -1  15   2       37.09       39.31      8.75 o
   0  15   2       31.00       22.40      6.27 o
   1  15   2        3.80        3.31      6.30 o
   2  15   2       21.87       16.03      5.40 o
   3  15   2       63.02       71.97      8.46 o
   4  15   2       58.67       62.38      8.09 o
 -19   0   3      165.51      150.41     12.89 o
 -17   0   3       59.10       60.25      8.21 o
 -15   0   3       15.11        6.98      4.37 o
 -13   0   3      814.76      688.25     25.30 o
 -11   0   3      497.12      429.10     16.89 o
  -9   0   3      581.05      601.63     14.35 o
  -7   0   3      657.06      692.87     10.87 o
  -5   0   3     4725.89     5088.67     67.02 o
  -3   0   3      141.73      176.86      2.53 o
  -1   0   3    19527.76    19942.71    198.12 o
   1   0   3      308.16      361.87      5.82 o
   3   0   3       45.99       42.29      2.06 o
   5   0   3       93.70       91.50      2.90 o
   7   0   3      548.53      567.60      9.69 o
   9   0   3       41.92       32.40      2.85 o
  11   0   3      551.37      528.04      9.72 o
  13   0   3      240.82      251.08      6.90 o
  15   0   3       42.73       43.30      6.90 o
  17   0   3       28.43       29.95      7.78 o
  19   0   3       48.66       28.51      8.70 o
 -20   1   3        0.05        5.98      4.33 o
 -19   1   3       41.37       32.18      5.38 o
 -18   1   3      116.10      115.24      7.77 o
 -17   1   3       47.49       51.92      5.52 o
 -16   1   3        0.41       -2.18      2.73 o
 -15   1   3       86.26      105.01      6.46 o
 -14   1   3       20.17       19.78      3.53 o
 -13   1   3      527.74      555.71     21.96 o
 -12   1   3       17.29       20.36      3.15 o
 -11   1   3      286.62      273.13      8.85 o
 -10   1   3       23.46       19.23      1.56 o
  -9   1   3      148.68      156.29      2.93 o
  -8   1   3       49.17       45.26      1.52 o
  -7   1   3       14.77       14.79      0.93 o
  -6   1   3      131.76      113.28      1.98 o
  -5   1   3       35.17       35.74      0.96 o
  -4   1   3      718.30      741.00      7.63 o
  -3   1   3     1480.42     1579.82     14.41 o
  -2   1   3    11960.33    12777.69    101.15 o
  -1   1   3      389.17      393.52      4.41 o
   0   1   3    30610.59    32972.36    273.71 o
   1   1   3     1185.19     1132.85     14.39 o
   2   1   3      721.51      696.50      7.38 o
   3   1   3      994.49     1016.50     10.42 o
   4   1   3        8.51       10.07      0.84 o
   5   1   3      249.17      248.91      3.53 o
   6   1   3        1.31       -0.64      0.66 o
   7   1   3       28.12       35.02      1.45 o
   8   1   3       87.62      100.12      2.44 o
   9   1   3      939.51      906.41     10.32 o
  10   1   3      267.82      238.09      3.61 o
  11   1   3      412.83      369.13      5.70 o
  12   1   3      117.21       99.58      2.78 o
  13   1   3      159.42      144.99      3.41 o
  14   1   3        3.27        2.84      1.94 o
  15   1   3      120.42      122.88      4.61 o
  16   1   3       23.62       20.80      2.46 o
  17   1   3      336.49      354.55     14.31 o
  18   1   3        6.47        9.29      4.72 o
  19   1   3       54.39       48.41      6.95 o
  20   1   3       13.53        8.95      9.90 o
 -20   2   3       38.42       48.19      6.14 o
 -19   2   3        8.70        9.21      4.03 o
 -18   2   3        0.00       -3.15      3.15 o
 -17   2   3       11.48       13.11      3.97 o
 -16   2   3      153.95      158.12      8.13 o
 -15   2   3       25.49       31.67      7.78 o
 -14   2   3       43.38       41.35      6.03 o
 -13   2   3        4.01        2.69      1.85 o
 -12   2   3      308.80      280.41      6.35 o
 -11   2   3      121.16      101.99      3.41 o
 -10   2   3      132.87      114.98      2.69 o
  -9   2   3      146.05      154.79      3.80 o
  -8   2   3     1078.10     1168.07     14.91 o
  -7   2   3       17.03       28.09      1.19 o
  -6   2   3      380.20      405.14      4.84 o
  -5   2   3     1654.38     1773.36     20.34 o
  -4   2   3     9788.46    10458.21    111.59 o
  -3   2   3        4.11        6.12      0.55 o
  -2   2   3      301.90      300.96      3.58 o
  -1   2   3      494.14      516.04      4.94 o
   0   2   3     5730.79     5942.20     45.13 o
   1   2   3      625.34      661.40      7.07 o
   2   2   3       15.89       14.11      0.91 o
   3   2   3      579.16      527.51      6.04 o
   4   2   3     1472.84     1530.03     15.35 o
   5   2   3      362.76      357.59      4.67 o
   6   2   3      669.13      647.84      7.99 o
   7   2   3     1019.52     1085.77     12.44 o
   8   2   3        0.16       -0.73      0.81 o
   9   2   3       31.55       33.99      1.57 o
  10   2   3       91.22       76.47      2.69 o
  11   2   3       50.09       53.39      1.99 o
  12   2   3      572.39      531.41      9.51 o
  13   2   3       62.00       60.18      5.78 o
  14   2   3        0.79        1.20      1.84 o
  15   2   3        3.19        2.62      2.09 o
  16   2   3      181.42      187.53      6.08 o
  17   2   3       18.89       14.77      2.58 o
  18   2   3        1.37        7.37      4.14 o
  19   2   3       40.61       38.57      6.58 o
  20   2   3        1.94        3.44      4.68 o
 -20   3   3        5.43        7.08      4.02 o
 -19   3   3       71.13       75.00      6.69 o
 -18   3   3       47.40       60.82      5.97 o
 -17   3   3        4.95        5.91      3.81 o
 -16   3   3        0.15       -0.81      2.64 o
 -15   3   3       73.69       78.16      3.78 o
 -14   3   3        4.46        0.86      1.58 o
 -13   3   3       86.59       82.82      3.48 o
 -12   3   3        0.27        1.12      1.88 o
 -11   3   3      105.81      111.84      3.48 o
 -10   3   3      196.22      189.52      3.63 o
  -9   3   3       97.46       92.66      2.33 o
  -8   3   3      199.74      185.37      3.19 o
  -7   3   3      469.81      488.55      7.40 o
  -6   3   3        1.39        2.05      1.05 o
  -5   3   3      383.41      416.19      6.30 o
  -4   3   3      624.45      673.56     15.92 o
  -3   3   3      457.32      444.54      5.58 o
  -2   3   3     3989.63     4356.42     36.64 o
  -1   3   3     5334.41     5702.64     47.65 o
   0   3   3     8651.06     9216.45     76.32 o
   1   3   3     4923.29     5178.92     45.74 o
   2   3   3       12.89       19.77      0.97 o
   3   3   3      959.02      996.49     10.53 o
   4   3   3     1532.39     1654.78     16.65 o
   5   3   3      401.81      413.71      5.30 o
   6   3   3      160.60      233.82      3.43 o
   7   3   3       74.79       79.54      2.10 o
   8   3   3       45.79       38.45      1.65 o
   9   3   3      445.04      394.03      5.81 o
  10   3   3       16.42       15.87      1.92 o
  11   3   3      100.40      103.81      3.88 o
  12   3   3       29.62       31.28      3.17 o
  13   3   3        1.24       -0.02      2.41 o
  14   3   3       13.02       14.81      2.66 o
  15   3   3       56.86       57.14      3.92 o
  16   3   3        1.36        0.80      2.29 o
  17   3   3      127.08      149.56      5.84 o
  18   3   3       18.66       21.53      6.96 o
  19   3   3       30.82       33.37      6.03 o
 -19   4   3       20.33       27.74      8.70 o
 -18   4   3        7.59        7.12      3.55 o
 -17   4   3        2.95        1.75      3.19 o
 -16   4   3        8.94        7.31      2.00 o
 -15   4   3        0.38       -0.65      1.70 o
 -14   4   3        0.15        0.34      1.70 o
 -13   4   3       49.23       43.54      2.85 o
 -12   4   3      280.42      266.55      6.46 o
 -11   4   3        3.54        4.16      1.56 o
 -10   4   3      112.49      124.74      3.62 o
  -9   4   3       66.20       81.67      2.18 o
  -8   4   3        5.41        5.66      0.93 o
  -7   4   3     1145.05     1153.73     14.91 o
  -6   4   3      898.10      885.85     21.36 o
  -5   4   3      246.06      271.49      3.98 o
  -4   4   3       30.72       25.08      1.25 o
  -3   4   3      373.88      403.23      5.12 o
  -2   4   3        0.02       -0.56      0.56 o
  -1   4   3     1221.29     1320.61     13.08 o
   0   4   3      983.54     1092.93     10.73 o
   1   4   3     1046.02     1146.19     11.26 o
   2   4   3       27.25       33.71      1.27 o
   3   4   3      995.77     1081.73     10.83 o
   4   4   3      211.27      226.18      3.57 o
   5   4   3      274.12      285.06      4.22 o
   6   4   3       18.51       17.86      1.20 o
   7   4   3      370.30      404.49      5.48 o
   8   4   3        0.34        0.70      0.85 o
   9   4   3       74.46       64.21      2.84 o
  10   4   3        0.04        0.05      1.48 o
  11   4   3       18.62       12.57      2.20 o
  12   4   3        1.31        4.16      1.90 o
  13   4   3       36.91       44.57      3.56 o
  14   4   3        3.65        2.54      2.55 o
  15   4   3       70.31       76.79      5.30 o
  16   4   3       47.19       53.69      4.87 o
  17   4   3        0.24       -2.12      4.26 o
  18   4   3       52.79       55.61      6.88 o
  19   4   3        7.84       12.23      6.37 o
 -19   5   3        7.64        3.26      7.17 o
 -18   5   3       39.56       43.15     10.52 o
 -17   5   3        0.31        1.90      3.39 o
 -16   5   3       84.65       89.27      4.16 o
 -15   5   3       12.65       17.38      3.13 o
 -14   5   3       19.53       19.39      2.38 o
 -13   5   3       19.94       29.77      2.56 o
 -12   5   3        0.67        0.50      1.67 o
 -11   5   3        0.44        0.77      1.43 o
 -10   5   3      180.17      159.75      4.27 o
  -9   5   3      241.32      245.68      4.25 o
  -8   5   3       31.22       31.09      1.55 o
  -7   5   3        0.44       -0.67      0.67 o
  -6   5   3      104.54      101.12      3.67 o
  -5   5   3        1.11        2.52      0.84 o
  -4   5   3       58.15       68.48      1.98 o
  -3   5   3      303.36      312.86      4.55 o
  -2   5   3      608.14      623.63      6.92 o
  -1   5   3      206.79      185.72      3.25 o
   0   5   3      297.35      292.52      4.00 o
   1   5   3        6.52       11.20      1.02 o
   2   5   3        7.19       10.76      1.06 o
   3   5   3      352.56      380.22      4.92 o
   4   5   3      141.24      137.74      2.87 o
   5   5   3       67.19       62.68      1.98 o
   6   5   3       18.19       19.80      1.30 o
   7   5   3       30.97       29.29      2.08 o
   8   5   3      304.26      286.20      5.85 o
   9   5   3        8.01       12.24      1.88 o
  10   5   3       69.03       74.93      4.04 o
  11   5   3       17.23       20.44      2.84 o
  12   5   3       13.82       11.39      2.55 o
  13   5   3        1.12        2.72      2.24 o
  14   5   3       11.27       14.84      3.29 o
  15   5   3        2.30        3.24      2.92 o
  16   5   3       14.29       13.34      3.70 o
  17   5   3       64.54       81.59      5.86 o
  18   5   3       10.89        7.90      4.43 o
  19   5   3        0.69       -2.48      3.97 o
 -18   6   3        2.22        8.15      6.77 o
 -17   6   3        2.99       -5.17      5.17 o
 -16   6   3      114.65      118.84     10.69 o
 -15   6   3       25.30       22.07      5.03 o
 -14   6   3       53.81       46.26      3.46 o
 -13   6   3       49.38       61.08      5.30 o
 -12   6   3      284.49      271.05      7.56 o
 -11   6   3      192.08      179.69      5.23 o
 -10   6   3        2.69        6.19      1.73 o
  -9   6   3        8.55        7.86      1.57 o
  -8   6   3      151.77      149.93      3.35 o
  -7   6   3      419.91      450.26      6.27 o
  -6   6   3        0.18        0.27      1.06 o
  -5   6   3      361.19      338.77      5.12 o
  -4   6   3      272.59      297.87      4.71 o
  -3   6   3       27.64       44.02      1.84 o
  -2   6   3     4332.80     4659.94     44.71 o
  -1   6   3       21.75       30.85      1.48 o
   0   6   3      795.02      871.38      9.36 o
   1   6   3      245.93      242.84      4.04 o
   2   6   3       21.26       23.95      1.49 o
   3   6   3      111.11      121.33      2.87 o
   4   6   3       71.28       81.84      2.38 o
   5   6   3        0.31       -0.31      0.93 o
   6   6   3        5.81        4.63      1.24 o
   7   6   3      158.62      141.36      4.16 o
   8   6   3       40.25       44.50      3.81 o
   9   6   3       21.81       17.75      2.51 o
  10   6   3       56.62       52.08      3.64 o
  11   6   3        0.70        2.20      2.15 o
  12   6   3      108.37      111.24      5.61 o
  13   6   3        3.36        2.31      2.44 o
  14   6   3      118.60      115.95      6.44 o
  15   6   3       14.93       24.10      4.01 o
  16   6   3        4.06        6.65      3.35 o
  17   6   3        2.48        0.96      3.32 o
  18   6   3        6.24        2.24      4.23 o
 -18   7   3        4.35        6.43      7.63 o
 -17   7   3        2.97        2.61      7.10 o
 -16   7   3       47.62       50.51      7.40 o
 -15   7   3        1.45        5.73      5.15 o
 -14   7   3        3.98       -3.89      3.89 o
 -13   7   3        0.03       -3.35      3.35 o
 -12   7   3      133.90      126.63      5.72 o
 -11   7   3      258.32      261.32      6.77 o
 -10   7   3      248.73      243.71      6.42 o
  -9   7   3       43.58       39.32      2.79 o
  -8   7   3       10.71        8.77      3.87 o
  -7   7   3      318.99      332.49      7.00 o
  -6   7   3        0.01        1.44      1.41 o
  -5   7   3       18.14       15.62      1.67 o
  -4   7   3        8.97        3.59      1.35 o
  -3   7   3      405.35      396.15      6.48 o
  -2   7   3      658.88      677.01      9.00 o
  -1   7   3       17.77       24.57      1.45 o
   0   7   3        0.73       -0.11      1.05 o
   1   7   3      235.93      242.91      4.52 o
   2   7   3      416.04      448.53      6.71 o
   3   7   3       16.37       17.71      1.45 o
   4   7   3      191.39      186.67      3.89 o
   5   7   3       32.21       30.49      2.03 o
   6   7   3      184.19      172.46      5.10 o
   7   7   3       61.60       50.87      3.12 o
   8   7   3       17.53       20.60      2.49 o
   9   7   3      228.52      234.67      7.04 o
  10   7   3        1.73        2.93      2.43 o
  11   7   3        0.84       -1.79      2.70 o
  12   7   3        5.41        4.72      2.88 o
  13   7   3        1.80       -0.05      2.68 o
  14   7   3        6.33       11.67      4.02 o
  15   7   3       58.33       62.88      6.50 o
  16   7   3       75.17       85.41     22.50 o
  17   7   3       16.02       15.20      5.06 o
  18   7   3        4.27        3.40      4.51 o
 -17   8   3        7.21        1.01      7.10 o
 -16   8   3       65.83       80.58     13.47 o
 -15   8   3      156.06      165.64     10.69 o
 -14   8   3        2.48        6.41      4.68 o
 -13   8   3      108.61      117.70      8.93 o
 -12   8   3        0.03       -2.99      4.05 o
 -11   8   3      192.97      193.47      6.00 o
 -10   8   3       15.65       17.45      2.73 o
  -9   8   3       46.14       39.60      3.04 o
  -8   8   3        3.60        7.55      2.07 o
  -7   8   3      523.09      491.88      9.47 o
  -6   8   3     1093.73     1073.56     16.48 o
  -5   8   3       21.78       26.65      2.49 o
  -4   8   3      202.00      199.08      5.39 o
  -3   8   3      246.86      252.58      6.11 o
  -2   8   3        4.78        3.49      1.74 o
  -1   8   3     1267.26     1211.16     14.58 o
   0   8   3      498.52      536.64      8.71 o
   1   8   3      670.77      678.48     11.81 o
   2   8   3       24.49       32.36      2.12 o
   3   8   3      226.39      241.02      5.76 o
   4   8   3      279.66      267.49      7.15 o
   5   8   3      610.27      540.63     11.22 o
   6   8   3      455.42      461.69     10.33 o
   7   8   3      146.01      111.21      4.96 o
   8   8   3        5.28        3.57      2.20 o
   9   8   3       31.15       24.39      4.45 o
  10   8   3       62.32       53.50      4.60 o
  11   8   3       30.76       33.19      4.07 o
  12   8   3       67.17       64.45      5.24 o
  13   8   3        8.61       10.00      5.10 o
  14   8   3       20.10       20.63      4.76 o
  15   8   3       12.05        9.81      4.33 o
  16   8   3       41.92       36.06      5.87 o
  17   8   3        7.01        8.61      8.35 o
 -16   9   3       21.76       44.19     11.26 o
 -15   9   3        0.72        3.75      7.10 o
 -14   9   3        3.40        5.90      6.52 o
 -13   9   3        2.64       13.16      7.29 o
 -12   9   3       41.58       45.56      6.83 o
 -11   9   3       44.82       42.18      4.03 o
 -10   9   3      162.23      166.69      6.62 o
  -9   9   3       55.23       51.21      4.57 o
  -8   9   3        4.06        6.35      2.45 o
  -7   9   3      142.73      126.77      5.76 o
  -6   9   3       13.85       16.43      2.63 o
  -5   9   3       69.29       62.98      3.86 o
  -4   9   3      418.33      402.05      9.43 o
  -3   9   3      613.38      569.15     17.13 o
  -2   9   3       42.74       46.21      3.43 o
  -1   9   3      193.75      190.70      6.02 o
   0   9   3        3.50        2.46      1.64 o
   1   9   3      320.74      313.02      7.79 o
   2   9   3      220.10      218.04     10.91 o
   3   9   3      344.68      328.46      8.16 o
   4   9   3       73.12       69.50      4.07 o
   5   9   3      138.52      127.87      5.39 o
   6   9   3       69.12       68.83      4.34 o
   7   9   3        0.07       -0.76      2.09 o
   8   9   3       78.46       79.85      4.76 o
   9   9   3      137.46      157.15      7.23 o
  10   9   3      102.99       86.74      5.77 o
  11   9   3       38.15       40.39      5.08 o
  12   9   3        0.15       -2.75      2.75 o
  13   9   3        0.04        0.87      3.25 o
  14   9   3       48.37       37.49      7.12 o
  15   9   3       40.75       45.87     11.52 o
  16   9   3       27.98       31.44      5.82 o
 -15  10   3       16.48       20.42      9.26 o
 -14  10   3        4.37        0.55      7.72 o
 -13  10   3        0.15       -2.71      5.84 o
 -12  10   3       22.80       10.98      7.69 o
 -11  10   3       21.34       25.16      3.46 o
 -10  10   3        0.00       -2.25      2.25 o
  -9  10   3       38.77       54.62      4.52 o
  -8  10   3        4.91        4.17      2.65 o
  -7  10   3        3.22       -0.20      2.30 o
  -6  10   3       17.56        7.40      4.48 o
  -5  10   3        3.04        2.71      2.38 o
  -4  10   3       61.67       65.50      4.18 o
  -3  10   3       68.16       64.91      4.14 o
  -2  10   3       80.10       70.30      5.50 o
  -1  10   3        2.42        2.24      2.02 o
   0  10   3       27.25       28.32      3.93 o
   1  10   3      192.50      186.44      6.76 o
   2  10   3        4.70        2.69      2.48 o
   3  10   3       14.04       14.60      3.11 o
   4  10   3        0.16       -0.95      2.31 o
   5  10   3      119.85      121.21      5.51 o
   6  10   3      164.69      157.00      6.38 o
   7  10   3       18.85       18.79      3.41 o
   8  10   3       27.11       27.94      4.07 o
   9  10   3      127.36      146.50      7.41 o
  10  10   3       15.83        7.03      5.24 o
  11  10   3      145.76      156.97      8.39 o
  12  10   3        0.40       -1.90      3.07 o
  13  10   3      144.10      140.61      8.79 o
  14  10   3        0.02       -4.43      4.43 o
  15  10   3       56.78       80.50     11.32 o
 -14  11   3       40.61       42.10     11.44 o
 -13  11   3        0.86        7.20      8.12 o
 -12  11   3        3.77       15.78      8.43 o
 -11  11   3       18.40       30.97     10.61 o
 -10  11   3        2.06        4.32      2.94 o
  -9  11   3        0.22        3.11      2.83 o
  -8  11   3       32.23       27.98      3.99 o
  -7  11   3        0.04        1.83      2.61 o
  -6  11   3       23.37       28.32      4.02 o
  -5  11   3        2.88        2.09      2.31 o
  -4  11   3        4.69        3.90      2.47 o
  -3  11   3        3.72        2.04      3.59 o
  -2  11   3       20.36       21.40      4.49 o
  -1  11   3       37.11       39.27      4.12 o
   0  11   3       25.77       25.33      4.49 o
   1  11   3      127.61      127.19      9.48 o
   2  11   3        0.23        1.00      2.44 o
   3  11   3       11.68       14.35      3.34 o
   4  11   3        9.13       10.59      3.15 o
   5  11   3      288.27      298.86     10.12 o
   6  11   3       40.95       39.80      4.75 o
   7  11   3       92.66       87.99      6.15 o
   8  11   3        2.65       -0.69      3.49 o
   9  11   3        2.79       -1.05      3.16 o
  10  11   3       33.71       38.06      6.62 o
  11  11   3        2.60        2.02      3.35 o
  12  11   3       32.42       30.42      4.91 o
  13  11   3       43.76       57.83      8.49 o
  14  11   3        0.18       -2.82      4.32 o
 -12  12   3       15.21       30.60     10.09 o
 -11  12   3        2.44        0.89      6.20 o
 -10  12   3        9.09       10.23      3.51 o
  -9  12   3        8.95       18.39      3.97 o
  -8  12   3       37.52       48.91      5.06 o
  -7  12   3      140.45      152.21      7.69 o
  -6  12   3        2.52       -2.50      5.26 o
  -5  12   3       86.33       83.99      7.02 o
  -4  12   3        2.77        3.98      3.00 o
  -3  12   3        5.18        1.23      2.73 o
  -2  12   3        0.16       -2.33      2.33 o
  -1  12   3        1.28        1.16      3.13 o
   0  12   3      108.94       94.15      7.60 o
   1  12   3       33.38       35.24      3.98 o
   2  12   3       71.13       66.48      9.08 o
   3  12   3        0.81        5.05      4.37 o
   4  12   3       38.34       41.31      4.74 o
   5  12   3      107.58      111.65      8.11 o
   6  12   3       38.87       56.87     11.33 o
   7  12   3        9.20       14.92      4.07 o
   8  12   3       41.71       42.34      6.27 o
   9  12   3        1.87        0.41      3.80 o
  10  12   3       61.76       64.97      7.19 o
  11  12   3       13.16       19.69     11.30 o
  12  12   3       17.56       17.74      5.24 o
 -10  13   3        3.62       -0.49      6.67 o
  -9  13   3       11.24        2.89      4.12 o
  -8  13   3       23.20       19.67      8.32 o
  -7  13   3        8.65        0.14      3.97 o
  -6  13   3        0.21        4.38      3.77 o
  -5  13   3       14.45       13.39      4.42 o
  -4  13   3        8.36        3.01      3.19 o
  -3  13   3        1.93        2.27      3.10 o
  -2  13   3       62.23       68.46      7.12 o
  -1  13   3        2.13       -1.06      3.15 o
   0  13   3       46.04       40.85      6.22 o
   1  13   3        9.69       14.75      8.53 o
   2  13   3        0.06        0.13      2.63 o
   3  13   3       31.93       29.64      4.29 o
   4  13   3        0.03       -3.53      4.31 o
   5  13   3       35.41       35.90      4.81 o
   6  13   3        7.56       14.43      4.33 o
   7  13   3        0.98       -2.53      3.86 o
   8  13   3        4.33        2.95      5.57 o
   9  13   3        0.19       -2.46      3.93 o
  10  13   3       13.86       14.99      9.60 o
  -8  14   3        0.03       -3.75      3.75 o
  -7  14   3       75.02       93.01      8.38 o
  -6  14   3        0.44       -2.25     11.04 o
  -5  14   3        0.94       -0.44      5.66 o
  -4  14   3        2.62        2.32      3.54 o
  -3  14   3       60.60       66.95     19.07 o
  -2  14   3        1.07        0.76      3.71 o
  -1  14   3        4.10        4.23      4.01 o
   0  14   3       34.14       35.08      6.11 o
   1  14   3       64.03       82.77     15.90 o
   2  14   3       16.78        7.84      4.64 o
   3  14   3        0.42        2.46      7.10 o
   4  14   3        6.09        9.65      5.00 o
   5  14   3       32.54       35.88      6.63 o
   6  14   3        1.92       -3.82      4.75 o
   7  14   3       24.23       24.22      6.23 o
   8  14   3       29.83       25.81      6.30 o
  -3  15   3       12.81        7.30      5.40 o
  -2  15   3        0.46        1.54      4.07 o
  -1  15   3       37.45       21.87      5.75 o
   0  15   3        0.04       -1.62      4.09 o
   1  15   3       15.91       12.45      4.98 o
   2  15   3       46.65       54.25      7.71 o
   3  15   3       24.79       22.34      5.87 o
 -20   0   4       37.58       39.30      8.40 o
 -18   0   4      249.20      260.02     15.81 o
 -16   0   4      131.07      145.79     11.16 o
 -14   0   4      215.54      208.77     12.33 o
 -12   0   4        0.76        3.20      3.23 o
 -10   0   4      287.91      299.84     12.95 o
  -8   0   4      227.54      209.84     10.43 o
  -6   0   4       22.75        9.83      1.04 o
  -4   0   4       79.19       67.59      1.48 o
  -2   0   4    12409.41    13210.20    130.14 o
   0   0   4       89.18      120.86      2.54 o
   2   0   4     4144.88     4183.45     55.74 o
   4   0   4     4067.93     4303.78     57.79 o
   6   0   4     4033.54     4406.03     59.42 o
   8   0   4     1067.48     1082.77     16.93 o
  10   0   4      332.98      335.23      7.45 o
  12   0   4       29.38       27.02      2.83 o
  14   0   4       56.21       65.94      3.80 o
  16   0   4      466.15      453.74     12.66 o
  18   0   4      531.34      583.91     28.68 o
  20   0   4        0.17       -5.97      5.97 o
 -20   1   4       32.79       30.36      5.58 o
 -19   1   4        5.76        5.39      3.94 o
 -18   1   4      247.66      254.86     11.24 o
 -17   1   4       56.43       53.42      6.26 o
 -16   1   4       18.88       20.15      7.10 o
 -15   1   4       29.47       29.11      4.12 o
 -14   1   4       10.35        3.81      3.48 o
 -13   1   4        0.68        1.10      2.38 o
 -12   1   4      677.78      614.53     15.94 o
 -11   1   4      100.20      101.12      5.49 o
 -10   1   4      117.78       86.58      4.62 o
  -9   1   4      540.85      546.62     11.74 o
  -8   1   4       21.96       21.63      1.10 o
  -7   1   4      120.06      125.07      2.57 o
  -6   1   4       12.97        7.83      0.86 o
  -5   1   4     1824.99     1933.03     17.60 o
  -4   1   4     1959.74     2164.39     18.50 o
  -3   1   4      483.34      484.61      4.48 o
  -2   1   4      519.73      460.93      4.10 o
  -1   1   4     2309.59     2390.50     18.58 o
   0   1   4      204.16      209.20      2.70 o
   1   1   4      289.22      300.68      3.81 o
   2   1   4      263.60      213.49      3.24 o
   3   1   4       43.87       31.47      1.22 o
   4   1   4      597.54      646.20      7.35 o
   5   1   4      949.12      982.35     10.57 o
   6   1   4      168.12      164.76      3.18 o
   7   1   4      726.46      804.71      9.29 o
   8   1   4       17.72       18.30      1.35 o
   9   1   4      190.36      198.45      3.73 o
  10   1   4      527.81      488.52      6.76 o
  11   1   4      133.80      116.28      3.36 o
  12   1   4       44.25       37.01      3.07 o
  13   1   4      119.06      101.81      3.23 o
  14   1   4        0.00       -0.52      1.26 o
  15   1   4       31.61       33.63      3.07 o
  16   1   4       22.16       28.14      2.92 o
  17   1   4       23.01       16.53      2.41 o
  18   1   4        2.72        2.66      4.05 o
  19   1   4        2.82        1.90      4.57 o
  20   1   4       15.46       17.30      5.61 o
 -20   2   4       11.46       16.17      4.65 o
 -19   2   4        5.99        7.84      6.72 o
 -18   2   4       12.37        5.55      3.76 o
 -17   2   4       62.70       68.74      5.93 o
 -16   2   4       23.57       17.63      3.85 o
 -15   2   4       56.73       68.39      5.39 o
 -14   2   4       22.64       26.62      3.68 o
 -13   2   4      131.55      125.09      6.26 o
 -12   2   4        0.28        0.38      1.51 o
 -11   2   4       28.48       27.86      1.92 o
 -10   2   4       47.87       52.98      2.17 o
  -9   2   4        8.06        9.30      1.06 o
  -8   2   4      398.56      439.70      5.81 o
  -7   2   4       67.69       88.18      2.04 o
  -6   2   4       66.09       83.04      1.73 o
  -5   2   4      184.40      162.63      2.49 o
  -4   2   4      638.04      695.14      7.51 o
  -3   2   4      128.21      153.14      2.01 o
  -2   2   4      336.33      365.78      5.36 o
  -1   2   4     5141.54     5452.24     44.39 o
   0   2   4     1630.04     1701.48     14.93 o
   1   2   4      860.43      942.70      8.79 o
   2   2   4     1167.09     1181.12     12.14 o
   3   2   4      930.22      992.80     10.52 o
   4   2   4      904.48      954.28     10.29 o
   5   2   4      593.96      694.94      8.02 o
   6   2   4      156.24      145.46      2.67 o
   7   2   4       22.94       25.62      1.48 o
   8   2   4       38.95       38.91      2.03 o
   9   2   4      115.47      100.54      2.64 o
  10   2   4       80.16       67.11      2.30 o
  11   2   4      267.01      245.30      4.58 o
  12   2   4       11.25       13.10      1.49 o
  13   2   4        0.44        1.38      1.41 o
  14   2   4        9.61        5.57      2.29 o
  15   2   4        4.01        4.27      2.33 o
  16   2   4       92.77       96.02      5.58 o
  17   2   4        0.21       -2.16      2.16 o
  18   2   4        0.02       -2.72      2.72 o
  19   2   4        3.60        2.06      4.43 o
 -20   3   4        3.98        0.43      6.24 o
 -19   3   4        5.49        8.45      3.94 o
 -18   3   4        0.76        1.61      3.21 o
 -17   3   4       63.66       71.41     11.15 o
 -16   3   4        0.61       -1.90      2.62 o
 -15   3   4       37.93       35.51      4.14 o
 -14   3   4       42.39       38.11      2.24 o
 -13   3   4        0.35       -0.55      1.46 o
 -12   3   4      115.60       95.01      3.57 o
 -11   3   4      125.97      120.37      5.99 o
 -10   3   4       18.58       17.55      1.35 o
  -9   3   4      317.15      316.28      4.76 o
  -8   3   4        3.36        2.43      0.75 o
  -7   3   4      104.49      100.31      2.99 o
  -6   3   4      988.78     1050.91     13.35 o
  -5   3   4      275.74      286.52      4.97 o
  -4   3   4        9.82       14.63      1.03 o
  -3   3   4       95.18      107.38      2.18 o
  -2   3   4     1718.14     1775.81     15.62 o
  -1   3   4      192.90      203.20      2.73 o
   0   3   4     4150.59     4441.02     37.45 o
   1   3   4       59.08       42.46      1.40 o
   2   3   4      119.90      124.56      2.28 o
   3   3   4      206.57      202.78      3.26 o
   4   3   4      628.62      670.37      7.79 o
   5   3   4       57.86       44.91      1.86 o
   6   3   4        3.22        0.85      0.87 o
   7   3   4      844.11      835.53      9.23 o
   8   3   4      115.70      131.24      2.93 o
   9   3   4       49.47       51.92      2.21 o
  10   3   4       50.63       45.42      3.22 o
  11   3   4      166.67      170.77      3.54 o
  12   3   4       26.14       26.46      2.64 o
  13   3   4       18.31       17.35      2.79 o
  14   3   4       41.65       40.68      4.50 o
  15   3   4        0.05        2.04      2.66 o
  16   3   4       23.02       23.31      3.87 o
  17   3   4       23.81       26.89      4.09 o
  18   3   4        3.98        3.21      3.44 o
  19   3   4       27.17       26.92      8.38 o
 -19   4   4        0.01        5.41      6.52 o
 -18   4   4        0.04       -3.66      5.47 o
 -17   4   4       99.45      104.51      6.77 o
 -16   4   4        5.33        6.42      2.06 o
 -15   4   4       15.36       15.48      2.12 o
 -14   4   4       11.76       11.36      2.25 o
 -13   4   4       88.83       94.18      3.78 o
 -12   4   4      657.75      603.98     11.01 o
 -11   4   4      334.94      309.37      6.18 o
 -10   4   4      418.30      373.33      7.56 o
  -9   4   4      622.96      608.92     10.30 o
  -8   4   4       46.10       57.56      3.01 o
  -7   4   4       81.25       86.73      4.68 o
  -6   4   4        6.34        5.79      1.40 o
  -5   4   4       66.73       68.92      1.72 o
  -4   4   4     1441.40     1434.91     15.77 o
  -3   4   4      653.37      759.23      8.56 o
  -2   4   4     1143.13     1210.48     11.87 o
  -1   4   4      858.00      939.17      9.51 o
   0   4   4       24.51       31.34      1.34 o
   1   4   4        1.50        1.81      0.75 o
   2   4   4     1086.23     1249.52     12.36 o
   3   4   4       75.45       70.97      1.90 o
   4   4   4      912.16      968.13     10.72 o
   5   4   4      267.70      302.25      4.57 o
   6   4   4      127.78      116.13      2.70 o
   7   4   4        4.66        4.27      0.96 o
   8   4   4      701.41      633.05      7.99 o
   9   4   4       66.13       59.52      2.54 o
  10   4   4     2535.61     2364.45     31.44 o
  11   4   4        5.46        7.92      2.28 o
  12   4   4       17.27       18.93      3.28 o
  13   4   4        9.82       12.77      2.68 o
  14   4   4       21.20       20.85      3.50 o
  15   4   4       91.06       99.78      9.77 o
  16   4   4        0.43       -0.95      2.93 o
  17   4   4        0.99        4.14      3.22 o
  18   4   4        8.83        4.35      5.97 o
  19   4   4        0.35       -2.97      3.76 o
 -19   5   4        3.18       17.41      8.27 o
 -18   5   4        0.04        3.14      6.30 o
 -17   5   4       35.82       34.61      4.19 o
 -16   5   4       71.14       71.62      4.55 o
 -15   5   4        8.67       10.39      3.10 o
 -14   5   4      111.85      117.38      4.36 o
 -13   5   4       10.01        9.86      1.96 o
 -12   5   4      372.16      365.81      8.69 o
 -11   5   4      595.28      570.47      9.64 o
 -10   5   4      848.78      819.15     14.89 o
  -9   5   4       64.00       59.85      3.64 o
  -8   5   4      799.27      770.89     11.44 o
  -7   5   4        4.79        4.35      1.52 o
  -6   5   4       14.36       13.57      1.00 o
  -5   5   4       69.19       65.56      1.89 o
  -4   5   4     2046.71     2147.95     21.67 o
  -3   5   4       66.06       76.94      2.19 o
  -2   5   4     2519.59     2811.97     26.99 o
  -1   5   4       29.15       29.94      1.60 o
   0   5   4     5453.12     5853.77     55.27 o
   1   5   4     2678.40     2817.08     26.05 o
   2   5   4      138.42      135.86      2.74 o
   3   5   4       20.26       33.98      1.54 o
   4   5   4      853.24      885.63     10.18 o
   5   5   4      152.11      135.38      3.01 o
   6   5   4       76.26       91.33      3.56 o
   7   5   4        2.60        2.26      1.06 o
   8   5   4       76.04       62.45      3.46 o
   9   5   4      356.62      326.51      7.24 o
  10   5   4      166.88      151.51      5.55 o
  11   5   4        5.90        1.21      2.07 o
  12   5   4      343.79      301.93      8.30 o
  13   5   4        1.36       -0.87      2.75 o
  14   5   4        8.08        6.20      3.31 o
  15   5   4        8.18        5.83      5.06 o
  16   5   4       64.15       62.26      5.46 o
  17   5   4        6.85        2.91      3.35 o
  18   5   4        1.99        5.47      4.44 o
  19   5   4        1.65        8.28      4.82 o
 -18   6   4        5.79        1.88      7.07 o
 -17   6   4       12.56       14.77      8.40 o
 -16   6   4      148.89      152.81     12.12 o
 -15   6   4       48.42       54.66      8.60 o
 -14   6   4       33.70       30.50      5.21 o
 -13   6   4        9.20        9.17      4.04 o
 -12   6   4       27.20       27.81      2.30 o
 -11   6   4        4.87        5.79      2.91 o
 -10   6   4      314.28      307.29      8.28 o
  -9   6   4      150.90      148.55      5.48 o
  -8   6   4       66.46       60.40      2.19 o
  -7   6   4       18.03       22.87      1.69 o
  -6   6   4       23.30       23.71      1.43 o
  -5   6   4        4.45        3.23      1.03 o
  -4   6   4      769.86      771.45      9.31 o
  -3   6   4     1495.43     1506.54     16.11 o
  -2   6   4      148.23      141.17      3.03 o
  -1   6   4      252.23      297.61      4.43 o
   0   6   4       38.32       45.72      1.74 o
   1   6   4     1327.03     1404.00     15.48 o
   2   6   4      218.79      210.63      3.84 o
   3   6   4      567.27      583.59      7.53 o
   4   6   4      293.97      300.19      5.50 o
   5   6   4       44.57       48.48      2.00 o
   6   6   4       15.11       17.49      1.54 o
   7   6   4      562.57      526.48      9.05 o
   8   6   4      677.98      650.75     11.44 o
   9   6   4      437.79      410.25      8.64 o
  10   6   4       40.91       52.29      4.49 o
  11   6   4       79.46       69.47      4.30 o
  12   6   4       96.07      108.31      7.91 o
  13   6   4       23.18       30.55      3.63 o
  14   6   4       26.44       25.08      5.37 o
  15   6   4        0.14       -1.81      2.91 o
  16   6   4        0.99        1.25      3.09 o
  17   6   4       52.38       45.32      5.38 o
  18   6   4        3.66       -0.48      4.11 o
 -18   7   4       30.79       22.67      9.75 o
 -17   7   4        0.31        3.57      6.95 o
 -16   7   4        4.78        8.36      7.32 o
 -15   7   4       31.12       48.24      6.48 o
 -14   7   4       35.05       27.76      5.65 o
 -13   7   4       17.67        7.86      4.33 o
 -12   7   4       54.42       46.20      6.14 o
 -11   7   4        3.36        0.97      2.09 o
 -10   7   4       17.46       19.26      2.21 o
  -9   7   4       87.94       80.57      4.47 o
  -8   7   4       78.59       80.52      3.54 o
  -7   7   4       10.45       10.26      1.81 o
  -6   7   4      499.83      478.89      8.83 o
  -5   7   4       31.27       21.80      1.84 o
  -4   7   4       75.90       74.68      2.80 o
  -3   7   4      156.52      168.25      4.00 o
  -2   7   4       12.88       12.25      1.39 o
  -1   7   4        7.83        5.91      0.98 o
   0   7   4      585.02      603.95      7.33 o
   1   7   4      749.41      758.30      9.76 o
   2   7   4      890.44      940.80     11.80 o
   3   7   4      262.41      275.59      5.05 o
   4   7   4       29.68       20.25      1.98 o
   5   7   4        8.35        7.01      1.44 o
   6   7   4       55.02       55.30      3.69 o
   7   7   4       29.38       24.13      3.83 o
   8   7   4       10.05       13.54      2.61 o
   9   7   4      183.65      173.14      7.04 o
  10   7   4       17.10       19.21      3.24 o
  11   7   4       40.88       44.33      9.52 o
  12   7   4        1.80        2.96      3.34 o
  13   7   4        3.30       -2.40      3.79 o
  14   7   4       77.90       93.54      7.58 o
  15   7   4        2.51       -4.29      4.43 o
  16   7   4       18.25       22.15      5.31 o
  17   7   4        0.41       -1.20      4.21 o
 -17   8   4        3.00        7.90      7.44 o
 -16   8   4        4.06       15.07      8.18 o
 -15   8   4        9.38       10.08      5.09 o
 -14   8   4       12.48       14.45      5.25 o
 -13   8   4        0.55        8.96      4.58 o
 -12   8   4        3.48        7.92      4.74 o
 -11   8   4       55.54       43.92      7.31 o
 -10   8   4      119.26      130.60      4.80 o
  -9   8   4      146.32      144.80      6.34 o
  -8   8   4      173.41      173.30      5.62 o
  -7   8   4      114.67      113.68      4.79 o
  -6   8   4       92.76       92.22      4.59 o
  -5   8   4       17.71       19.53      3.78 o
  -4   8   4      661.53      602.47     10.71 o
  -3   8   4      145.54      140.74      4.22 o
  -2   8   4      361.29      322.03      6.43 o
  -1   8   4      356.72      343.37      6.03 o
   0   8   4       74.09       75.93      3.06 o
   1   8   4       36.45       27.29      2.14 o
   2   8   4       37.69       25.27      2.11 o
   3   8   4       73.44       83.00      3.45 o
   4   8   4      763.94      690.37     11.44 o
   5   8   4      105.98       97.86      4.62 o
   6   8   4       19.22        6.94      2.45 o
   7   8   4       62.56       56.23      7.08 o
   8   8   4       68.16       65.84      4.26 o
   9   8   4        0.30        4.86      2.52 o
  10   8   4        0.10       -0.50      2.35 o
  11   8   4        6.07        7.79      3.01 o
  12   8   4        0.50       -0.11      2.73 o
  13   8   4       45.70       49.33      5.16 o
  14   8   4       18.26       18.07      4.96 o
  15   8   4       38.04       30.05      5.72 o
  16   8   4       87.80      108.26      9.76 o
  17   8   4        0.50       -0.97      4.18 o
 -16   9   4        0.13        2.98      6.95 o
 -15   9   4       11.24       26.94      9.60 o
 -14   9   4       16.82       25.89      9.26 o
 -13   9   4       33.77       29.52      9.20 o
 -12   9   4       32.33       39.52      9.96 o
 -11   9   4        3.67        5.54      4.24 o
 -10   9   4       19.46       20.98      2.94 o
  -9   9   4       12.49       16.05      3.05 o
  -8   9   4       46.97       47.29      3.84 o
  -7   9   4        0.93       -1.34      1.97 o
  -6   9   4      506.05      480.63     12.98 o
  -5   9   4       33.73       30.13      3.63 o
  -4   9   4      159.49      157.55      7.52 o
  -3   9   4        2.90        2.84      2.13 o
  -2   9   4      117.30      106.21      4.71 o
  -1   9   4       30.94       32.88      3.10 o
   0   9   4        0.65        0.91      1.68 o
   1   9   4      295.13      289.24      7.30 o
   2   9   4       86.30       83.13      4.14 o
   3   9   4       33.33       29.72      3.09 o
   4   9   4       11.51       16.30      2.79 o
   5   9   4      233.50      220.30      6.99 o
   6   9   4      407.05      391.64      9.79 o
   7   9   4       81.05       83.60      4.79 o
   8   9   4      263.58      244.29      7.88 o
   9   9   4       45.57       37.08      6.03 o
  10   9   4       13.70       13.33      3.98 o
  11   9   4       43.12       40.53      4.78 o
  12   9   4       19.43       22.45      4.26 o
  13   9   4       30.98       39.13      9.35 o
  14   9   4        0.03       -4.38     10.63 o
  15   9   4        5.15       10.02      4.77 o
  16   9   4        5.65       -3.62      4.18 o
 -15  10   4        0.51       -1.01      8.00 o
 -14  10   4        3.55       -0.83      7.01 o
 -13  10   4        5.36        6.64      7.84 o
 -12  10   4        0.07       -1.01      6.46 o
 -11  10   4        9.26        6.83      4.91 o
 -10  10   4       24.16       16.98      3.16 o
  -9  10   4      122.74      129.14      7.94 o
  -8  10   4        0.30        4.65      2.53 o
  -7  10   4       66.79       55.84      4.40 o
  -6  10   4       25.90       31.24      3.64 o
  -5  10   4      142.25      134.94      5.66 o
  -4  10   4        0.30       -0.75      1.99 o
  -3  10   4        1.18        0.79      2.09 o
  -2  10   4       13.34        6.48      2.32 o
  -1  10   4       13.73       12.71      2.60 o
   0  10   4       18.29       22.18      2.55 o
   1  10   4       82.64       77.00      4.60 o
   2  10   4      189.00      198.79      7.71 o
   3  10   4       89.19       76.74      5.01 o
   4  10   4       82.88       84.98      6.65 o
   5  10   4       28.81       27.31      3.92 o
   6  10   4       87.66       96.98      6.93 o
   7  10   4      144.39      140.24      6.33 o
   8  10   4       35.70       39.88      4.72 o
   9  10   4        0.07       -2.61      2.61 o
  10  10   4        0.19        0.60      2.96 o
  11  10   4       34.45       40.16      9.76 o
  12  10   4        6.45        8.18      3.60 o
  13  10   4       17.65       22.60      4.55 o
  14  10   4       20.68       24.31     10.95 o
  15  10   4        6.99       13.74      5.29 o
 -14  11   4        8.49       14.92      8.46 o
 -13  11   4        5.43       17.84      8.83 o
 -12  11   4       14.52       21.84      8.95 o
 -11  11   4       69.14       67.73      8.40 o
 -10  11   4        3.88       -4.24      4.31 o
  -9  11   4       38.00       31.08      7.19 o
  -8  11   4       77.25       86.85      8.45 o
  -7  11   4        8.50        7.90      3.34 o
  -6  11   4      337.11      343.74     10.84 o
  -5  11   4        1.09       -0.56      2.90 o
  -4  11   4       31.24       32.90      3.66 o
  -3  11   4       21.96       20.88      3.20 o
  -2  11   4        2.25        3.11      2.63 o
  -1  11   4        3.80        6.05      2.84 o
   0  11   4      129.24      132.52     11.32 o
   1  11   4       30.42       29.79      3.57 o
   2  11   4       54.92       55.97      4.63 o
   3  11   4       43.03       50.92      4.59 o
   4  11   4        1.81        1.19      2.86 o
   5  11   4        0.02        0.81      2.95 o
   6  11   4       37.27       36.26      4.55 o
   7  11   4       27.62       21.44      4.05 o
   8  11   4       13.87       14.97      4.45 o
   9  11   4       38.37       29.11      5.52 o
  10  11   4       86.57       98.78      8.17 o
  11  11   4        1.56        7.37      3.83 o
  12  11   4      121.30      133.54      8.16 o
  13  11   4       53.37       55.63      6.16 o
 -12  12   4        6.09       -0.68      7.97 o
 -11  12   4        6.02        0.68      4.77 o
 -10  12   4        0.66        5.60      4.88 o
  -9  12   4        5.83        5.48      3.31 o
  -8  12   4       21.82       23.59      4.14 o
  -7  12   4       14.24       13.91      3.53 o
  -6  12   4       32.68       32.50      4.34 o
  -5  12   4       11.20        6.17      3.65 o
  -4  12   4       47.75       50.11      5.08 o
  -3  12   4       20.21       18.60      6.54 o
  -2  12   4        4.26        4.29      2.93 o
  -1  12   4        2.38        0.36      4.32 o
   0  12   4       12.18        5.80      3.71 o
   1  12   4       18.60       20.61      3.07 o
   2  12   4        0.26        1.36      2.62 o
   3  12   4       10.62        9.75      3.24 o
   4  12   4      185.39      193.44      8.31 o
   5  12   4       82.03       85.49      6.22 o
   6  12   4       13.78       15.11      4.04 o
   7  12   4        5.55        8.43      3.84 o
   8  12   4       92.89      107.13      8.72 o
   9  12   4       12.26       12.94      5.04 o
  10  12   4       40.16       42.26      6.48 o
  11  12   4       63.94       59.64      9.03 o
  12  12   4       18.25       20.26      5.32 o
 -10  13   4        1.19       -3.01      6.46 o
  -9  13   4       48.54       55.64      6.30 o
  -8  13   4       10.70        5.97      7.89 o
  -7  13   4      101.55      113.30     22.64 o
  -6  13   4       22.04       23.88      4.94 o
  -5  13   4        8.60        7.51      3.92 o
  -4  13   4        0.04        2.71      3.52 o
  -3  13   4       14.74       14.19      3.82 o
  -2  13   4       90.25       80.27      7.67 o
  -1  13   4        2.65        7.80      3.96 o
   0  13   4       77.67       85.01      7.95 o
   1  13   4       22.09       13.88      5.00 o
   2  13   4        0.05       -0.96      2.47 o
   3  13   4       25.39       16.69      3.77 o
   4  13   4       51.85       62.11      5.58 o
   5  13   4       13.30       12.44      4.12 o
   6  13   4       86.78       95.37      6.91 o
   7  13   4       58.92       58.91      6.04 o
   8  13   4        6.56        1.56      4.35 o
   9  13   4       13.05        3.47      8.63 o
  10  13   4       83.89       97.66     13.02 o
  -7  14   4       14.00        4.41      4.21 o
  -6  14   4        2.57        3.97      6.34 o
  -5  14   4        0.06        6.02      4.16 o
  -4  14   4       31.73       38.98      8.76 o
  -3  14   4        2.57        6.03      4.26 o
  -2  14   4       30.98       30.06      5.75 o
  -1  14   4        0.26        4.81      4.06 o
   0  14   4        0.48        3.07      3.80 o
   1  14   4       10.79        6.04      4.24 o
   2  14   4        9.55        3.45      4.16 o
   3  14   4        0.38       -1.18      3.82 o
   4  14   4        2.53        5.85      4.34 o
   5  14   4       18.51       11.38      5.18 o
   6  14   4        3.20        0.23      6.14 o
   7  14   4        0.60       -0.30      4.33 o
  -2  15   4        0.02        4.20      4.38 o
  -1  15   4        2.71       11.71      4.97 o
   0  15   4        0.76        2.97      4.25 o
   1  15   4        9.31       12.21      8.21 o
   2  15   4       37.12       28.79     14.15 o
 -19   0   5      291.74      309.36     17.96 o
 -17   0   5      200.78      201.50     13.53 o
 -15   0   5       20.56       18.27      5.17 o
 -13   0   5      806.10      751.32     26.90 o
 -11   0   5      122.32      103.65      7.66 o
  -9   0   5        9.38       13.96      2.34 o
  -7   0   5     2910.11     3205.05     49.98 o
  -5   0   5      507.52      636.46     14.61 o
  -3   0   5     3410.17     3621.22     36.42 o
  -1   0   5    11802.47    12261.02    142.92 o
   1   0   5      669.78      670.70     10.48 o
   3   0   5      858.53      860.93     13.30 o
   5   0   5       81.92       74.84      4.79 o
   7   0   5     1261.29     1256.98     19.27 o
   9   0   5        0.00        0.03      1.37 o
  11   0   5     2224.60     1971.03     34.05 o
  13   0   5      308.88      256.13      7.76 o
  15   0   5       61.91       61.92      6.92 o
  17   0   5       19.90       23.09      3.25 o
  19   0   5      113.47      147.66     15.22 o
 -20   1   5        0.12        0.89      3.77 o
 -19   1   5       86.20       96.35      7.36 o
 -18   1   5       89.11       86.65      6.87 o
 -17   1   5      168.08      164.63      8.52 o
 -16   1   5       31.19       38.03      4.72 o
 -15   1   5       32.48       35.37      4.32 o
 -14   1   5      103.76      105.36      6.17 o
 -13   1   5        8.78        5.58      2.69 o
 -12   1   5      154.22      152.00      6.73 o
 -11   1   5       26.78       17.78      2.90 o
 -10   1   5       19.39       21.99      2.82 o
  -9   1   5       16.19       16.58      2.42 o
  -8   1   5      244.82      252.39      5.29 o
  -7   1   5       67.47       78.41      1.93 o
  -6   1   5       16.95       26.21      2.24 o
  -5   1   5       54.37       58.37      1.51 o
  -4   1   5      163.60      164.90      2.19 o
  -3   1   5      203.30      213.87      2.67 o
  -2   1   5     3377.97     3616.96     26.72 o
  -1   1   5      494.57      457.72      4.51 o
   0   1   5     2645.95     2769.40     25.01 o
   1   1   5     2666.87     2730.00     26.29 o
   2   1   5     1055.46     1015.58     10.73 o
   3   1   5     2084.76     2018.00     20.01 o
   4   1   5      739.68      768.80      8.70 o
   5   1   5      273.08      318.03      4.58 o
   6   1   5      664.25      621.65      7.16 o
   7   1   5      294.78      277.53      5.13 o
   8   1   5       43.82       50.00      1.97 o
   9   1   5        8.19        9.12      1.35 o
  10   1   5       10.34        6.65      1.50 o
  11   1   5        6.75        7.52      1.62 o
  12   1   5        8.25        1.58      1.60 o
  13   1   5       19.38       17.15      1.94 o
  14   1   5        7.76       13.66      1.86 o
  15   1   5       19.06       25.14      2.04 o
  16   1   5        1.68       -1.35      2.12 o
  17   1   5      172.25      200.85      6.35 o
  18   1   5        3.38        4.26      5.34 o
  19   1   5       93.65      124.79     10.05 o
 -20   2   5        0.84        6.10      3.97 o
 -19   2   5        0.00        3.81      3.59 o
 -18   2   5        3.16        0.22      3.23 o
 -17   2   5       14.07       15.22      3.94 o
 -16   2   5       26.44       30.79      4.29 o
 -15   2   5       26.19       23.92      3.88 o
 -14   2   5       71.18       56.10      4.65 o
 -13   2   5        0.00       -0.80      2.30 o
 -12   2   5      205.61      203.41      7.74 o
 -11   2   5      204.49      200.02      4.39 o
 -10   2   5       13.03        6.09      1.55 o
  -9   2   5      293.94      287.72      4.82 o
  -8   2   5      837.90      907.74     10.51 o
  -7   2   5      113.55      119.63      2.47 o
  -6   2   5      247.68      251.92      3.80 o
  -5   2   5        0.06        1.05      0.62 o
  -4   2   5       18.45       28.46      1.57 o
  -3   2   5      730.96      802.23      8.08 o
  -2   2   5     1210.69     1359.15     12.93 o
  -1   2   5      526.05      597.66      5.77 o
   0   2   5      707.05      758.85      7.79 o
   1   2   5     1720.89     1728.00     16.24 o
   2   2   5     1336.23     1393.63     13.47 o
   3   2   5        2.17        3.66      0.79 o
   4   2   5      582.90      609.06      7.29 o
   5   2   5     1420.78     1520.49     15.83 o
   6   2   5      257.06      240.25      4.02 o
   7   2   5        0.47        0.56      0.84 o
   8   2   5      837.67      778.61     10.04 o
   9   2   5      519.85      484.99      7.21 o
  10   2   5     1142.36     1004.71     14.09 o
  11   2   5      446.33      407.03      7.93 o
  12   2   5        0.11       -1.40      1.40 o
  13   2   5       71.20       64.30      3.05 o
  14   2   5       24.79       27.60      1.89 o
  15   2   5        1.66        1.81      3.22 o
  16   2   5       61.79       79.21      4.67 o
  17   2   5       39.32       46.91      3.92 o
  18   2   5        1.50       -0.15      3.14 o
  19   2   5        0.38        2.14      4.47 o
 -19   3   5        0.43        2.03      5.57 o
 -18   3   5        5.63        6.63      3.56 o
 -17   3   5       97.93      113.24      6.97 o
 -16   3   5      147.98      137.07      7.28 o
 -15   3   5        2.61        5.12      4.83 o
 -14   3   5        1.37       -2.05      2.12 o
 -13   3   5      237.58      216.61      5.06 o
 -12   3   5       85.51       73.37      3.12 o
 -11   3   5      920.53      821.46     13.36 o
 -10   3   5      139.39      144.65      3.74 o
  -9   3   5       40.66       36.72      1.58 o
  -8   3   5      230.42      216.65      4.01 o
  -7   3   5      214.62      237.82      3.73 o
  -6   3   5        2.40        3.69      0.79 o
  -5   3   5       62.70       70.47      2.47 o
  -4   3   5      450.87      503.67      6.06 o
  -3   3   5       80.88      113.06      2.38 o
  -2   3   5     2007.61     2252.56     22.03 o
  -1   3   5       89.22       96.42      1.75 o
   0   3   5     1110.83     1272.87     11.20 o
   1   3   5      102.99      125.42      2.21 o
   2   3   5      623.61      656.74      7.64 o
   3   3   5      481.89      493.76      6.22 o
   4   3   5      627.10      643.12      7.73 o
   5   3   5      693.73      694.36      8.34 o
   6   3   5        0.21        0.89      0.92 o
   7   3   5      201.15      189.59      3.42 o
   8   3   5        1.33        2.08      1.07 o
   9   3   5      226.94      185.84      3.82 o
  10   3   5        5.33        2.89      1.61 o
  11   3   5      109.60       88.22      3.53 o
  12   3   5        9.04       11.78      1.62 o
  13   3   5       31.81       18.63      2.91 o
  14   3   5       17.99       15.52      3.34 o
  15   3   5       19.04       16.75      3.54 o
  16   3   5        0.38        6.27      3.21 o
  17   3   5        8.49       10.14      3.59 o
  18   3   5       23.07       16.11      5.41 o
  19   3   5        1.20        3.06      6.75 o
 -19   4   5        1.67       -4.00      6.03 o
 -18   4   5        0.19        3.72      6.12 o
 -17   4   5        5.45        8.15      6.30 o
 -16   4   5       15.81       15.25      7.04 o
 -15   4   5        3.95        3.37      1.59 o
 -14   4   5       44.39       45.81      2.68 o
 -13   4   5      197.33      195.27      6.57 o
 -12   4   5      104.52       99.90      4.24 o
 -11   4   5      121.33      117.43      4.48 o
 -10   4   5       31.08       24.61      2.36 o
  -9   4   5        0.50       -1.44      1.71 o
  -8   4   5      485.95      468.94     10.37 o
  -7   4   5      788.07      795.11     11.23 o
  -6   4   5      301.84      322.06      4.49 o
  -5   4   5      542.67      584.41      8.72 o
  -4   4   5       19.47       24.80      1.30 o
  -3   4   5       22.78       16.88      1.01 o
  -2   4   5      511.48      528.61      5.67 o
  -1   4   5     3595.92     3958.14     37.90 o
   0   4   5      685.93      717.83      7.77 o
   1   4   5       37.08       28.93      1.38 o
   2   4   5      124.21      131.28      2.59 o
   3   4   5      110.90      122.83      2.62 o
   4   4   5       79.07      106.79      2.70 o
   5   4   5      644.92      688.01      8.41 o
   6   4   5      267.25      267.95      4.48 o
   7   4   5       62.43       52.89      2.91 o
   8   4   5       78.88       74.22      2.28 o
   9   4   5      603.39      574.68      9.12 o
  10   4   5       33.15       27.82      2.52 o
  11   4   5       53.67       47.85      2.69 o
  12   4   5       24.54       23.92      3.05 o
  13   4   5       33.67       36.23      3.59 o
  14   4   5        6.69        2.77      2.85 o
  15   4   5       79.47       84.33      6.46 o
  16   4   5       37.51       38.58      4.69 o
  17   4   5       58.79       51.59      5.41 o
  18   4   5        6.06       -1.10      4.33 o
  19   4   5       46.44       47.44      7.49 o
 -19   5   5        4.53       -5.94      5.94 o
 -18   5   5        1.14        0.74      6.49 o
 -17   5   5       29.86       38.93      9.63 o
 -16   5   5        3.27        5.18      2.56 o
 -15   5   5       65.03       69.28      4.60 o
 -14   5   5       19.15       17.83      3.27 o
 -13   5   5      112.88      113.15      5.75 o
 -12   5   5        0.21        0.48      4.10 o
 -11   5   5     1104.65     1073.87     21.41 o
 -10   5   5      419.77      405.04      9.34 o
  -9   5   5        0.02       -1.77      1.77 o
  -8   5   5       26.11       22.28      2.41 o
  -7   5   5      270.74      276.22      6.37 o
  -6   5   5       45.60       37.91      1.59 o
  -5   5   5      125.12      125.85      2.71 o
  -4   5   5      250.73      284.17      4.42 o
  -3   5   5        8.74       10.04      1.26 o
  -2   5   5      119.90      128.03      2.92 o
  -1   5   5      175.13      200.26      3.49 o
   0   5   5       71.62       67.28      2.01 o
   1   5   5      143.63      150.34      3.30 o
   2   5   5        2.67        0.72      0.96 o
   3   5   5       17.90       18.31      1.33 o
   4   5   5      187.35      192.75      3.80 o
   5   5   5        2.33        3.46      1.13 o
   6   5   5       47.84       43.07      1.95 o
   7   5   5      137.44      132.99      3.22 o
   8   5   5     1263.32     1141.44     16.67 o
   9   5   5       71.14       68.27      3.18 o
  10   5   5      130.47      129.62      6.05 o
  11   5   5       71.31       68.87      4.24 o
  12   5   5        5.61        7.72      2.91 o
  13   5   5        0.46       -2.11      2.11 o
  14   5   5       22.38       28.99      6.10 o
  15   5   5       59.55       62.36      5.40 o
  16   5   5       91.90      108.74      6.82 o
  17   5   5       11.24       11.85      4.08 o
  18   5   5        6.55        1.81      4.07 o
 -18   6   5       27.74       17.90      9.16 o
 -17   6   5        9.05        6.30      7.13 o
 -16   6   5      128.97      143.14      7.01 o
 -15   6   5       65.47       74.77      5.32 o
 -14   6   5        0.04       -3.46      3.54 o
 -13   6   5       87.59      102.46      7.49 o
 -12   6   5       12.14       10.93      4.13 o
 -11   6   5       34.83       31.49      4.04 o
 -10   6   5      135.63      125.71      5.43 o
  -9   6   5      234.41      222.53      6.89 o
  -8   6   5      211.71      215.58      6.84 o
  -7   6   5      145.75      151.49      3.28 o
  -6   6   5      293.27      297.47      4.79 o
  -5   6   5       86.33       84.08      2.45 o
  -4   6   5       10.76       11.40      1.32 o
  -3   6   5      223.31      235.30      4.21 o
  -2   6   5      199.61      193.23      4.14 o
  -1   6   5      307.23      339.84      5.04 o
   0   6   5     1767.73     1869.53     19.29 o
   1   6   5      103.16      117.41      2.89 o
   2   6   5      128.45      145.60      3.26 o
   3   6   5      125.64      121.50      3.25 o
   4   6   5        5.08        5.80      1.26 o
   5   6   5      455.91      448.67      6.51 o
   6   6   5      447.30      440.33      8.55 o
   7   6   5      127.61      126.48      4.15 o
   8   6   5      488.32      470.17      8.70 o
   9   6   5        3.51        0.37      1.86 o
  10   6   5       31.57       39.49      3.54 o
  11   6   5       61.24       60.35      4.83 o
  12   6   5      158.34      161.73      7.44 o
  13   6   5        1.82        0.93      2.77 o
  14   6   5       36.46       45.50      5.97 o
  15   6   5        0.02       -0.43      3.69 o
  16   6   5        6.00        3.84      4.22 o
  17   6   5       32.62       34.72      6.18 o
  18   6   5        1.99        5.54      4.63 o
 -17   7   5       14.01       30.82      9.32 o
 -16   7   5       59.47       86.02     13.01 o
 -15   7   5       11.28       10.16      5.72 o
 -14   7   5        3.68       13.96      5.14 o
 -13   7   5        2.94        0.93      5.32 o
 -12   7   5        8.57        8.60     10.72 o
 -11   7   5       39.08       30.51      4.41 o
 -10   7   5      115.78      132.60      6.84 o
  -9   7   5      144.19      129.37      5.14 o
  -8   7   5       12.39       14.02      3.85 o
  -7   7   5        5.06       10.53      1.90 o
  -6   7   5      296.27      281.20      6.36 o
  -5   7   5      327.41      322.50      6.90 o
  -4   7   5      415.14      398.15      6.70 o
  -3   7   5        2.56        4.14      1.38 o
  -2   7   5       10.41       10.75      1.79 o
  -1   7   5       18.37       21.26      2.00 o
   0   7   5       37.95       37.45      1.88 o
   1   7   5       12.26       11.77      1.48 o
   2   7   5       27.81       31.78      2.03 o
   3   7   5      588.70      568.79      8.28 o
   4   7   5        6.21        7.36      1.52 o
   5   7   5        0.01       -0.57      1.38 o
   6   7   5      182.60      168.12      4.90 o
   7   7   5      107.00       97.43      3.78 o
   8   7   5       66.48       68.33      3.10 o
   9   7   5        3.87        3.30      2.42 o
  10   7   5      182.57      178.56      7.45 o
  11   7   5       20.29       12.21      3.21 o
  12   7   5        0.87        2.54      2.87 o
  13   7   5       48.97       49.22      5.07 o
  14   7   5        6.48        1.09      3.74 o
  15   7   5       54.88       75.30      7.44 o
  16   7   5       31.40       28.71      7.06 o
  17   7   5        4.05        1.50      9.50 o
 -17   8   5       27.70       47.02     11.29 o
 -16   8   5       54.04       63.79     12.55 o
 -15   8   5        4.11        5.96      5.84 o
 -14   8   5        2.69       -1.00      4.30 o
 -13   8   5       75.90       89.74      8.34 o
 -12   8   5      134.14      134.06      9.43 o
 -11   8   5       26.58       37.43      4.98 o
 -10   8   5       69.08       63.78      5.61 o
  -9   8   5        0.33        4.13      1.79 o
  -8   8   5      133.13      139.42      5.01 o
  -7   8   5      700.34      681.24     13.15 o
  -6   8   5      103.15      105.90      4.53 o
  -5   8   5      418.42      390.40      9.70 o
  -4   8   5        7.68       10.03      2.07 o
  -3   8   5       15.83       13.00      2.51 o
  -2   8   5        3.58        3.95      1.68 o
  -1   8   5      753.64      735.95     12.25 o
   0   8   5      131.97      140.64      3.87 o
   1   8   5     1581.80     1582.33     19.91 o
   2   8   5       13.94       22.46      2.13 o
   3   8   5      469.05      435.66      9.02 o
   4   8   5      748.98      693.49     10.63 o
   5   8   5     1107.63     1120.86     18.24 o
   6   8   5      354.65      339.56      7.33 o
   7   8   5      133.15      127.69      5.53 o
   8   8   5        4.03        1.51      2.28 o
   9   8   5       12.33        7.56      3.43 o
  10   8   5       22.58       24.61      3.87 o
  11   8   5      161.39      162.39      7.78 o
  12   8   5       38.92       38.98      5.51 o
  13   8   5      114.34      125.60      7.45 o
  14   8   5        0.00       -1.10      3.85 o
  15   8   5        5.82       13.38      5.05 o
  16   8   5       11.20       10.84      5.00 o
 -16   9   5        3.24        4.27      8.67 o
 -15   9   5        4.25       11.26      8.98 o
 -14   9   5       59.16       72.37     13.04 o
 -13   9   5       20.77       18.82      8.33 o
 -12   9   5       15.14       13.47      7.75 o
 -11   9   5        8.39       14.06      5.04 o
 -10   9   5       19.07       24.67      5.39 o
  -9   9   5       30.79       36.27      4.53 o
  -8   9   5        0.46       -1.42      2.46 o
  -7   9   5       49.33       45.26      5.15 o
  -6   9   5      324.88      334.87      9.72 o
  -5   9   5      253.59      260.28      7.52 o
  -4   9   5        2.71        4.00      2.17 o
  -3   9   5        0.30       -0.54      2.33 o
  -2   9   5      104.00      104.23      4.75 o
  -1   9   5       77.16       69.58      3.64 o
   0   9   5        0.03       -1.63      1.63 o
   1   9   5      132.43      132.41      6.31 o
   2   9   5        5.11        0.54      2.11 o
   3   9   5       10.27        7.25      2.23 o
   4   9   5      181.53      159.70      7.67 o
   5   9   5       85.01       85.02      4.68 o
   6   9   5        5.62        4.55      2.51 o
   7   9   5        5.75        6.97      2.62 o
   8   9   5       57.76       52.78      6.93 o
   9   9   5        7.46       11.82      3.24 o
  10   9   5       24.44       22.22      4.08 o
  11   9   5       53.88       69.76      5.89 o
  12   9   5        9.64        2.63      3.56 o
  13   9   5        1.12        2.34      3.19 o
  14   9   5       63.51       61.37     16.96 o
  15   9   5        7.31       10.27      5.06 o
 -15  10   5        6.73       13.72      8.67 o
 -14  10   5       27.88       37.30     10.52 o
 -13  10   5        4.19       17.53      8.70 o
 -12  10   5       43.59       50.38     10.95 o
 -11  10   5        0.00       -3.62      4.21 o
 -10  10   5        0.21       -2.55      3.94 o
  -9  10   5        2.15        4.32      2.90 o
  -8  10   5       52.73       52.87      4.27 o
  -7  10   5       12.49       11.03      2.89 o
  -6  10   5       23.20       20.85      3.27 o
  -5  10   5       19.13       28.74      3.85 o
  -4  10   5       17.04       18.29      2.98 o
  -3  10   5       18.17       17.82      2.86 o
  -2  10   5       26.67       30.58      3.27 o
  -1  10   5        2.42        0.36      2.16 o
   0  10   5       35.35       28.65      3.07 o
   1  10   5        9.75       10.78      2.68 o
   2  10   5        1.04       -1.40      2.32 o
   3  10   5        1.10        2.48      2.44 o
   4  10   5       98.01      105.34      5.93 o
   5  10   5       14.07        7.82      3.88 o
   6  10   5        0.38       -0.80      3.68 o
   7  10   5        7.48        6.62      2.82 o
   8  10   5       25.60       20.57      3.97 o
   9  10   5      176.52      201.98      8.87 o
  10  10   5      108.91      114.22      8.10 o
  11  10   5        6.97        8.16      4.46 o
  12  10   5        5.69        8.19      3.92 o
  13  10   5        0.90        1.65      4.14 o
  14  10   5       25.51       29.47      6.38 o
 -13  11   5       57.45       57.14     12.39 o
 -12  11   5        0.48       -6.21      6.21 o
 -11  11   5       19.50       10.46      7.81 o
 -10  11   5        1.65       -4.51      4.51 o
  -9  11   5       25.37       25.56      3.67 o
  -8  11   5        1.23       -2.20      2.50 o
  -7  11   5       63.50       57.39      7.46 o
  -6  11   5       11.79       11.67      3.03 o
  -5  11   5       24.87       16.20      5.25 o
  -4  11   5      115.19      111.42      6.32 o
  -3  11   5       38.52       48.30      4.10 o
  -2  11   5       13.75       12.63      3.22 o
  -1  11   5        8.62        4.40      3.29 o
   0  11   5        0.08        1.13      2.95 o
   1  11   5       57.57       64.39      4.31 o
   2  11   5      116.86      106.97      5.86 o
   3  11   5       33.26       24.56      3.75 o
   4  11   5       81.66       94.48      9.35 o
   5  11   5        5.45        6.24      4.74 o
   6  11   5        3.95        7.23      3.42 o
   7  11   5        0.14       -2.11      2.95 o
   8  11   5       51.00       66.80      7.13 o
   9  11   5        1.99       -1.22      3.65 o
  10  11   5       43.00       39.12      6.60 o
  11  11   5        1.34        0.21      3.61 o
  12  11   5       35.28       33.74      6.30 o
  13  11   5       15.54       11.04      5.09 o
 -12  12   5       14.73       36.38     11.16 o
 -11  12   5        3.55       -1.17      6.83 o
 -10  12   5       59.14       60.92      8.23 o
  -9  12   5       25.49       25.31      4.10 o
  -8  12   5      114.96      121.47      7.96 o
  -7  12   5       14.02       11.65      3.45 o
  -6  12   5       49.98       46.54      4.96 o
  -5  12   5        0.65        6.59      4.44 o
  -4  12   5       88.15       73.89      6.69 o
  -3  12   5       18.48       13.62      5.64 o
  -2  12   5      114.97       91.85     11.80 o
  -1  12   5       61.91       59.92      6.57 o
   0  12   5        0.35        6.57      3.78 o
   1  12   5        8.07        0.97      3.22 o
   2  12   5       92.54       95.94      5.69 o
   3  12   5       19.64       16.55      3.99 o
   4  12   5       37.90       42.92      4.82 o
   5  12   5      136.95      166.23      8.14 o
   6  12   5      300.04      363.72     14.21 o
   7  12   5       43.83       46.56      5.55 o
   8  12   5      171.70      176.84     20.10 o
   9  12   5        0.25        5.92      4.39 o
  10  12   5       45.23       38.62      6.48 o
  11  12   5        3.00        3.77      4.41 o
 -10  13   5        0.57        0.25      6.49 o
  -9  13   5       30.03       31.98      9.56 o
  -8  13   5        0.01        7.93      3.90 o
  -7  13   5        7.84        7.95      4.23 o
  -6  13   5        2.93        1.45      3.78 o
  -5  13   5       32.51       43.22     10.66 o
  -4  13   5       13.30        8.04      3.97 o
  -3  13   5      188.51      208.55     12.32 o
  -2  13   5        6.61        8.72      4.31 o
  -1  13   5      170.83      161.41     10.03 o
   0  13   5        0.83       -1.90      3.37 o
   1  13   5        0.12       -3.28      3.39 o
   2  13   5        7.36        8.89      2.85 o
   3  13   5        3.24        3.37      3.05 o
   4  13   5       89.71       98.17      6.48 o
   5  13   5       31.93       30.41      4.62 o
   6  13   5      119.84      151.96      8.33 o
   7  13   5        0.04        6.01      4.54 o
   8  13   5        3.82       -4.06      7.98 o
   9  13   5       38.90       50.26      7.32 o
  -7  14   5        1.26        1.93      3.74 o
  -6  14   5        9.55       12.78      6.92 o
  -5  14   5       14.72       14.65      4.77 o
  -4  14   5        0.04       -2.02      7.35 o
  -3  14   5        0.18        2.73      5.66 o
  -2  14   5        0.72       -0.64      4.87 o
  -1  14   5       87.93       94.79     22.61 o
   0  14   5        1.53       -1.09      4.91 o
   1  14   5        2.22        3.15      8.29 o
   2  14   5       24.12       10.99      4.98 o
   3  14   5       12.82       12.35      4.81 o
   4  14   5        4.18        7.34      4.56 o
   5  14   5        2.91        7.60      4.55 o
   6  14   5       12.93        7.79      8.41 o
 -18   0   6      278.83      305.52     17.07 o
 -16   0   6       33.30       22.08      5.94 o
 -14   0   6      147.01      150.04     10.37 o
 -12   0   6      377.75      341.35     15.26 o
 -10   0   6      370.00      337.62     14.34 o
  -8   0   6      399.53      413.66     17.29 o
  -6   0   6       54.10       53.16      2.47 o
  -4   0   6       74.70       73.87      2.04 o
  -2   0   6     8037.89     8354.63     89.38 o
   0   0   6       11.78       12.91      1.25 o
   2   0   6        0.33        0.33      0.97 o
   4   0   6      336.59      352.84      7.02 o
   6   0   6      976.93      911.93     14.85 o
   8   0   6      904.82      887.68     15.00 o
  10   0   6      164.69      179.52      6.38 o
  12   0   6       22.57       12.42      3.77 o
  14   0   6      154.84      182.83      6.88 o
  16   0   6       41.90       48.14      3.95 o
  18   0   6      138.92      171.22     15.90 o
 -19   1   6        7.48       15.96      7.24 o
 -18   1   6       21.69       23.62      4.56 o
 -17   1   6        0.65        2.76      3.07 o
 -16   1   6       16.56       16.83      3.77 o
 -15   1   6       28.03       28.15      4.10 o
 -14   1   6        1.49        0.18      2.81 o
 -13   1   6       15.14        7.01      2.82 o
 -12   1   6       31.54       42.69      4.40 o
 -11   1   6        1.83        4.92      5.49 o
 -10   1   6      804.90      710.67     17.19 o
  -9   1   6       11.41       19.82      4.75 o
  -8   1   6        9.04        2.89      1.62 o
  -7   1   6      847.81      883.66     15.84 o
  -6   1   6       12.02       17.51      1.15 o
  -5   1   6       80.48       67.10      1.81 o
  -4   1   6      317.02      314.39      3.62 o
  -3   1   6      211.89      254.46      2.92 o
  -2   1   6        1.59        2.29      0.62 o
  -1   1   6     1748.95     1814.43     16.02 o
   0   1   6     1136.77     1106.81     10.92 o
   1   1   6      109.85      117.08      2.23 o
   2   1   6      555.22      552.34      6.66 o
   3   1   6       69.96       86.18      2.17 o
   4   1   6        0.00       -0.42      0.67 o
   5   1   6       34.63       28.83      1.49 o
   6   1   6        3.04        1.64      0.89 o
   7   1   6      111.59      104.00      2.59 o
   8   1   6       46.29       56.24      2.29 o
   9   1   6      131.10      116.00      3.30 o
  10   1   6     1070.24      932.01     13.04 o
  11   1   6       19.83       31.11      2.31 o
  12   1   6      143.26      126.29      4.46 o
  13   1   6      108.12      107.67      6.10 o
  14   1   6        0.97       -1.54      1.54 o
  15   1   6       14.84       15.45      2.05 o
  16   1   6       18.67       18.70      2.02 o
  17   1   6        5.22        9.10      2.74 o
  18   1   6        0.16       -1.65      4.31 o
  19   1   6       17.42       27.34      6.23 o
 -19   2   6       12.13       13.36      4.04 o
 -18   2   6       62.05       60.95      5.85 o
 -17   2   6       27.61       20.33      4.09 o
 -16   2   6       14.95       23.90      6.38 o
 -15   2   6        3.00        4.38      2.81 o
 -14   2   6        0.11        4.28      2.71 o
 -13   2   6        1.65        2.05      2.47 o
 -12   2   6      334.40      311.21     10.08 o
 -11   2   6      337.89      338.70     10.22 o
 -10   2   6        1.38        1.76      1.25 o
  -9   2   6       73.83       65.22      2.42 o
  -8   2   6       56.94       53.98      1.97 o
  -7   2   6      337.18      318.51      4.70 o
  -6   2   6      343.31      399.96      5.47 o
  -5   2   6       12.24       15.37      1.08 o
  -4   2   6       58.42       64.70      1.77 o
  -3   2   6       93.88       99.57      1.93 o
  -2   2   6      505.69      523.69      5.42 o
  -1   2   6     6114.35     6587.76     55.02 o
   0   2   6     2922.40     3115.90     28.31 o
   1   2   6      336.48      416.76      5.07 o
   2   2   6      715.72      678.07      7.90 o
   3   2   6      131.59      164.56      2.89 o
   4   2   6      106.86      123.81      2.89 o
   5   2   6      173.35      190.86      3.59 o
   6   2   6      291.20      319.83      4.99 o
   7   2   6       12.21       14.73      1.33 o
   8   2   6       19.83       26.04      1.70 o
   9   2   6       90.34       76.77      2.61 o
  10   2   6      100.92       81.36      3.57 o
  11   2   6       23.36       23.63      2.38 o
  12   2   6      361.19      309.99      7.85 o
  13   2   6       61.46       62.66      3.14 o
  14   2   6        7.94        8.92      1.92 o
  15   2   6       67.17       70.77      3.07 o
  16   2   6        5.82        6.39      3.31 o
  17   2   6       97.49       98.23      6.41 o
  18   2   6       69.60       89.28      8.78 o
  19   2   6        0.59       -2.29      4.36 o
 -19   3   6        4.27       -0.09      5.69 o
 -18   3   6        0.84       -2.83      4.98 o
 -17   3   6       36.68       38.83      4.65 o
 -16   3   6        4.57        4.48      2.97 o
 -15   3   6       11.89       11.44      3.07 o
 -14   3   6       23.35       17.42      3.57 o
 -13   3   6       24.60       31.46      3.67 o
 -12   3   6       30.78       35.00      2.24 o
 -11   3   6       39.99       40.70      2.46 o
 -10   3   6      113.35      111.33      3.71 o
  -9   3   6        3.81        4.28      1.54 o
  -8   3   6       31.55       31.77      1.49 o
  -7   3   6     1859.38     1965.72     21.16 o
  -6   3   6     3289.78     3328.61     34.44 o
  -5   3   6     1097.97     1248.32     13.17 o
  -4   3   6      704.59      771.25      8.76 o
  -3   3   6      617.66      615.33      7.30 o
  -2   3   6        1.31        2.40      1.45 o
  -1   3   6      195.78      200.26      2.83 o
   0   3   6        1.07        1.76      0.76 o
   1   3   6       11.01       19.53      1.08 o
   2   3   6        5.90        1.97      0.78 o
   3   3   6      201.92      212.44      4.91 o
   4   3   6      330.44      362.48      5.29 o
   5   3   6      254.96      236.16      4.13 o
   6   3   6     1235.64     1282.13     14.12 o
   7   3   6      415.89      420.87      6.17 o
   8   3   6       55.93       59.73      2.19 o
   9   3   6      375.65      353.79      6.13 o
  10   3   6        1.34        0.00      1.68 o
  11   3   6        7.01        4.33      1.89 o
  12   3   6        9.68        3.66      1.95 o
  13   3   6       57.07       56.56      2.96 o
  14   3   6       72.45       73.98      5.42 o
  15   3   6       97.61      101.27      9.64 o
  16   3   6       69.96       76.27      7.59 o
  17   3   6       83.50       91.99      6.50 o
  18   3   6      157.84      166.33     11.18 o
  19   3   6       20.57       17.73      5.70 o
 -19   4   6        6.03        2.06      6.43 o
 -18   4   6      158.76      146.62     14.73 o
 -17   4   6        0.57       -0.58      5.04 o
 -16   4   6      360.81      376.82     21.66 o
 -15   4   6       32.64       27.22      7.78 o
 -14   4   6       13.43       10.61      1.81 o
 -13   4   6        7.71        8.75      1.78 o
 -12   4   6      218.37      240.60      5.78 o
 -11   4   6        2.67        0.38      1.49 o
 -10   4   6       90.75       81.18      2.84 o
  -9   4   6       71.81       61.74      4.16 o
  -8   4   6       10.07        9.62      1.96 o
  -7   4   6      118.28      114.92      2.56 o
  -6   4   6     1400.81     1389.19     14.74 o
  -5   4   6        5.17        7.40      1.22 o
  -4   4   6      281.94      278.14      4.49 o
  -3   4   6        5.14        3.16      0.93 o
  -2   4   6      121.27      107.30      2.16 o
  -1   4   6        1.79        1.04      0.75 o
   0   4   6      532.79      555.26      6.88 o
   1   4   6      502.09      515.76      6.22 o
   2   4   6      357.73      393.12      5.52 o
   3   4   6      955.37      943.79     11.09 o
   4   4   6     2426.76     2504.44     23.77 o
   5   4   6       66.06       71.72      2.84 o
   6   4   6      526.90      493.54      6.88 o
   7   4   6      399.77      372.82      5.82 o
   8   4   6      413.97      412.86      6.26 o
   9   4   6      453.78      427.93      8.35 o
  10   4   6      160.89      164.26      6.63 o
  11   4   6       95.15      110.39      4.52 o
  12   4   6       35.39       29.13      2.46 o
  13   4   6        0.03        1.63      2.23 o
  14   4   6       11.73       18.47      3.84 o
  15   4   6      118.40      138.32      7.44 o
  16   4   6      102.40      113.21      7.00 o
  17   4   6        6.59        5.35      3.70 o
  18   4   6        0.66        5.35      4.88 o
 -18   5   6        0.98        5.97      6.67 o
 -17   5   6        2.05       -3.29      4.98 o
 -16   5   6      129.30      124.57     24.64 o
 -15   5   6       58.57       55.00      4.59 o
 -14   5   6        0.00        1.51      2.73 o
 -13   5   6        0.23       -2.40      2.40 o
 -12   5   6        3.94        5.76      2.79 o
 -11   5   6       39.08       41.54      4.09 o
 -10   5   6        7.98        1.60      2.69 o
  -9   5   6       16.17       13.86      2.68 o
  -8   5   6       40.64       41.56      3.22 o
  -7   5   6       12.45        9.50      0.89 o
  -6   5   6      343.83      359.37      5.00 o
  -5   5   6       48.18       52.47      2.36 o
  -4   5   6      152.03      170.46      3.36 o
  -3   5   6        9.57       12.95      1.28 o
  -2   5   6      511.17      552.91      6.60 o
  -1   5   6      355.55      368.74      5.63 o
   0   5   6      141.91      139.13      2.98 o
   1   5   6      462.17      495.67      7.02 o
   2   5   6       57.66       62.81      2.65 o
   3   5   6       64.98       76.68      2.79 o
   4   5   6      269.60      269.97      4.39 o
   5   5   6       47.63       47.33      2.08 o
   6   5   6      688.95      679.40      8.99 o
   7   5   6        2.75        0.17      1.38 o
   8   5   6      110.74       96.62      3.47 o
   9   5   6       17.16       20.26      2.37 o
  10   5   6      175.64      141.06      5.01 o
  11   5   6        7.01        3.89      1.79 o
  12   5   6        2.18        1.45      2.35 o
  13   5   6       64.46       66.63      4.73 o
  14   5   6       46.65       46.90      5.05 o
  15   5   6       32.62       21.12      5.52 o
  16   5   6        9.26       13.40      4.18 o
  17   5   6       16.50       17.19      5.86 o
  18   5   6       56.64       81.61      9.58 o
 -18   6   6       26.59       30.75     10.09 o
 -17   6   6        4.80        1.38      6.58 o
 -16   6   6       13.57       18.03     12.69 o
 -15   6   6        0.84       -1.28      2.85 o
 -14   6   6       97.02       99.72      5.92 o
 -13   6   6        5.46        7.62      3.73 o
 -12   6   6        6.63        6.09      3.91 o
 -11   6   6       52.82       45.29      5.62 o
 -10   6   6      165.92      172.87      6.38 o
  -9   6   6       98.66       88.18      5.11 o
  -8   6   6      190.47      184.11      4.55 o
  -7   6   6      134.50      122.86      5.91 o
  -6   6   6     1720.09     1679.45     21.06 o
  -5   6   6      116.48      121.67      3.41 o
  -4   6   6      109.81      115.80      3.32 o
  -3   6   6      502.86      485.54      7.40 o
  -2   6   6      414.52      415.38      6.64 o
  -1   6   6        7.64        5.53      0.93 o
   0   6   6      696.21      669.86      8.36 o
   1   6   6        0.02       -0.87      0.87 o
   2   6   6      188.31      189.86      3.84 o
   3   6   6       10.97       13.53      1.49 o
   4   6   6      130.91      128.18      3.25 o
   5   6   6      492.11      497.43      7.62 o
   6   6   6     1096.09     1037.55     19.54 o
   7   6   6      151.19      130.40      6.12 o
   8   6   6       13.23        7.65      2.01 o
   9   6   6        2.22       -0.66      1.67 o
  10   6   6        2.17       -0.94      2.17 o
  11   6   6       68.12       58.07      4.96 o
  12   6   6        2.00       -2.28      3.20 o
  13   6   6       66.50       71.81      6.13 o
  14   6   6       27.86       29.46      5.48 o
  15   6   6       17.46       29.95      5.71 o
  16   6   6      109.32      122.40      9.39 o
  17   6   6        0.01       -3.95      3.95 o
 -17   7   6        8.17       11.50      8.95 o
 -16   7   6        7.48        6.37      7.35 o
 -15   7   6        0.88       -2.56      4.17 o
 -14   7   6       51.65       50.73      6.52 o
 -13   7   6       41.51       37.70      5.91 o
 -12   7   6        0.12       -6.26      6.26 o
 -11   7   6      152.12      140.01      8.95 o
 -10   7   6       18.50       14.90      3.59 o
  -9   7   6       30.55       28.47      4.03 o
  -8   7   6       99.85       93.89      3.82 o
  -7   7   6      256.57      270.19      6.79 o
  -6   7   6      171.97      164.44      5.26 o
  -5   7   6        0.30        0.40      1.60 o
  -4   7   6      480.79      479.47      8.99 o
  -3   7   6        2.55        2.50      1.50 o
  -2   7   6      629.02      598.67      9.53 o
  -1   7   6      144.55      167.48      4.12 o
   0   7   6       40.60       36.92      1.91 o
   1   7   6       89.89       99.25      3.34 o
   2   7   6      397.57      395.95      6.53 o
   3   7   6       47.87       53.51      2.72 o
   4   7   6       52.40       52.14      2.69 o
   5   7   6       35.91       39.99      3.02 o
   6   7   6      581.21      587.62     10.51 o
   7   7   6        0.21       -1.66      1.66 o
   8   7   6       23.05       18.41      2.29 o
   9   7   6        4.10        3.52      2.66 o
  10   7   6        2.49        3.11      2.68 o
  11   7   6        7.63        5.69      2.96 o
  12   7   6       48.64       55.53      5.27 o
  13   7   6        0.09       -0.18      2.88 o
  14   7   6       67.36       67.31      7.22 o
  15   7   6        5.69        7.86      4.50 o
  16   7   6       11.59       24.91      5.80 o
  17   7   6        0.74        5.34      4.66 o
 -16   8   6        0.96       -0.52      7.04 o
 -15   8   6        0.00        4.37      7.01 o
 -14   8   6        0.92        0.98      4.50 o
 -13   8   6        0.01       -1.28      4.57 o
 -12   8   6       11.80       19.63      6.00 o
 -11   8   6      251.35      265.25     12.66 o
 -10   8   6        0.22        2.62      3.27 o
  -9   8   6        0.05       -0.11      1.55 o
  -8   8   6       53.06       56.13      3.38 o
  -7   8   6      135.81      138.32      5.12 o
  -6   8   6       97.09       86.29      4.17 o
  -5   8   6        6.99        5.88      1.96 o
  -4   8   6      221.81      207.63      5.80 o
  -3   8   6      388.45      393.03      9.14 o
  -2   8   6       93.54       86.07      4.27 o
  -1   8   6       12.14        9.17      2.02 o
   0   8   6      254.96      250.44      5.69 o
   1   8   6      600.77      622.39     10.62 o
   2   8   6       13.49       13.86      1.99 o
   3   8   6       41.97       46.13      2.69 o
   4   8   6       72.03       64.58      3.14 o
   5   8   6      105.99      107.27      5.39 o
   6   8   6      251.46      243.63      6.32 o
   7   8   6       30.75       34.84      2.86 o
   8   8   6       19.89       17.11      2.27 o
   9   8   6       90.88       86.22      5.79 o
  10   8   6        3.26        8.05      3.20 o
  11   8   6        2.26        3.39      2.97 o
  12   8   6       16.25       18.08      5.87 o
  13   8   6        1.12       -1.12      3.13 o
  14   8   6        3.29       11.39      4.01 o
  15   8   6        1.57       10.68      4.71 o
  16   8   6        7.00       11.32     13.47 o
 -15   9   6       85.07      108.26     15.10 o
 -14   9   6        9.54       18.95      6.10 o
 -13   9   6       30.00       36.44     10.06 o
 -12   9   6       14.83        1.17      6.58 o
 -11   9   6       15.85       12.46      7.38 o
 -10   9   6        5.10        5.21      7.64 o
  -9   9   6       87.61       93.39      4.80 o
  -8   9   6       18.98       19.89      2.82 o
  -7   9   6       30.37       31.99      3.35 o
  -6   9   6       57.27       63.25      4.34 o
  -5   9   6      148.76      148.95      6.32 o
  -4   9   6        0.01        1.55      1.98 o
  -3   9   6       14.34       10.41      2.40 o
  -2   9   6       55.91       54.95      3.81 o
  -1   9   6       40.71       38.58      3.47 o
   0   9   6      844.41      817.90     14.36 o
   1   9   6      340.37      332.83      7.28 o
   2   9   6      192.32      184.64      8.47 o
   3   9   6        0.83       -1.90      1.96 o
   4   9   6        0.11        0.00      2.08 o
   5   9   6      120.56      110.50      6.20 o
   6   9   6        0.00       -0.14      1.89 o
   7   9   6        4.59       -0.88      2.32 o
   8   9   6       17.28       14.04      3.15 o
   9   9   6        0.44       -2.38      2.38 o
  10   9   6        2.40        3.66      3.12 o
  11   9   6       10.38        8.91      3.47 o
  12   9   6       70.84       57.34      6.64 o
  13   9   6       11.17       12.46      9.34 o
  14   9   6        4.50        1.95      4.23 o
  15   9   6       76.16       87.73      8.79 o
 -14  10   6       61.65       84.88     14.73 o
 -13  10   6       16.31       14.70      8.83 o
 -12  10   6      204.05      222.72     18.82 o
 -11  10   6       74.96       78.80     12.79 o
 -10  10   6       58.68       79.81     10.49 o
  -9  10   6        0.11        0.17      3.72 o
  -8  10   6       68.38       65.05      4.58 o
  -7  10   6        1.78        2.76      2.46 o
  -6  10   6       20.21       21.30      3.37 o
  -5  10   6       22.11       25.22      3.59 o
  -4  10   6      213.82      211.04      8.05 o
  -3  10   6       56.06       60.96      4.23 o
  -2  10   6       15.80       17.52      2.96 o
  -1  10   6       21.40       24.04      3.60 o
   0  10   6      244.95      231.66      9.58 o
   1  10   6       19.52       12.51      2.73 o
   2  10   6       45.77       42.72      3.39 o
   3  10   6       55.92       55.74      4.64 o
   4  10   6       37.21       34.92      4.15 o
   5  10   6       56.32       53.14      4.84 o
   6  10   6        3.00        2.84      2.99 o
   7  10   6       19.91       16.04      3.80 o
   8  10   6       73.01       70.85      6.99 o
   9  10   6        0.68       -2.39      2.77 o
  10  10   6       43.46       41.21      6.44 o
  11  10   6        0.44        0.85      3.43 o
  12  10   6        9.23       12.80      4.29 o
  13  10   6        6.93        6.15      4.12 o
  14  10   6       11.93       12.81      5.55 o
 -13  11   6        3.44       10.43      8.43 o
 -12  11   6        1.18        2.31      7.38 o
 -11  11   6       87.85      122.84     15.59 o
 -10  11   6       11.22        7.04      5.01 o
  -9  11   6       22.45       15.48      6.67 o
  -8  11   6       13.48       19.83      3.48 o
  -7  11   6        0.01       -2.31      2.31 o
  -6  11   6       26.59       13.03      3.96 o
  -5  11   6      128.13      121.48      6.57 o
  -4  11   6       11.21       16.25      3.53 o
  -3  11   6       66.67       67.22      4.64 o
  -2  11   6        4.13        6.59      2.56 o
  -1  11   6       68.21       72.26      6.57 o
   0  11   6       33.83       27.53      4.79 o
   1  11   6       13.56        8.36      2.47 o
   2  11   6       16.38       14.67      3.08 o
   3  11   6       29.44       25.34      3.80 o
   4  11   6       41.91       37.97      5.86 o
   5  11   6       33.80       41.14      5.48 o
   6  11   6       69.24       61.10      5.54 o
   7  11   6       32.56       38.65      4.90 o
   8  11   6       19.20       18.37      4.88 o
   9  11   6        7.63       12.09      4.65 o
  10  11   6        0.44       -3.77      3.77 o
  11  11   6       14.53       22.54      6.49 o
  12  11   6       14.30        6.00      4.66 o
  13  11   6       44.19       54.40     10.00 o
 -11  12   6       29.89       44.78     12.02 o
 -10  12   6       22.08       35.42      7.21 o
  -9  12   6        7.56        2.83      4.90 o
  -8  12   6        6.68       11.42      3.87 o
  -7  12   6      108.60      136.21      9.15 o
  -6  12   6        4.33        7.62      4.02 o
  -5  12   6       29.41       32.06      5.13 o
  -4  12   6        2.53       -2.77      3.17 o
  -3  12   6        1.69       -1.73      6.12 o
  -2  12   6        6.74       13.35      3.92 o
  -1  12   6       18.08       15.73      4.32 o
   0  12   6       19.82       27.33      5.18 o
   1  12   6       21.78       23.62      6.00 o
   2  12   6        8.12        5.63      2.66 o
   3  12   6        3.16        3.72      2.88 o
   4  12   6       17.13       27.00      4.22 o
   5  12   6       99.63      108.84      8.26 o
   6  12   6       21.90       29.52      4.85 o
   7  12   6       27.37       29.44      4.93 o
   8  12   6        3.91       -1.09      4.20 o
   9  12   6       10.22       15.22      9.53 o
  10  12   6       48.18       52.50     15.10 o
  11  12   6       14.09        5.09      4.90 o
  -9  13   6       91.85       65.76     12.86 o
  -8  13   6        0.15       -4.79      7.84 o
  -7  13   6       64.74       72.22      7.24 o
  -6  13   6        8.46        9.26      4.10 o
  -5  13   6       39.30       37.24      5.74 o
  -4  13   6       10.92       21.81      4.70 o
  -3  13   6       27.62       30.48      5.47 o
  -2  13   6       13.43       14.52      4.82 o
  -1  13   6        0.61        3.14      4.26 o
   0  13   6      103.58       98.46      8.51 o
   1  13   6        3.71        5.90      5.92 o
   2  13   6        5.90        2.48      9.03 o
   3  13   6       62.51       63.49     10.23 o
   4  13   6       20.18       19.32      5.40 o
   5  13   6       26.22       19.40      5.53 o
   6  13   6        5.26        8.39      6.15 o
   7  13   6        3.71        4.31      4.46 o
   8  13   6        0.13        0.27      7.33 o
   9  13   6        2.30        5.82      4.76 o
  -6  14   6       34.99       29.99      5.66 o
  -5  14   6       11.57       19.57      5.23 o
  -4  14   6       12.44        3.08      3.97 o
  -3  14   6        0.03        0.35      3.91 o
  -2  14   6       65.86       74.82      7.94 o
  -1  14   6        1.89        1.14      3.96 o
   0  14   6        3.28        6.70      5.95 o
   1  14   6       14.31        6.96      4.26 o
   2  14   6       15.66       19.69      5.41 o
   3  14   6        4.32        2.20      6.00 o
   4  14   6       31.80       28.86      6.13 o
   5  14   6        0.31        5.15      4.63 o
   6  14   6       43.82       44.78      7.26 o
 -19   0   7        8.99        3.32      4.80 o
 -17   0   7      150.67      138.44     11.13 o
 -15   0   7        6.34        0.95      4.03 o
 -13   0   7        0.04       -2.49      3.11 o
 -11   0   7       58.53       37.77      5.32 o
  -9   0   7      543.82      486.53     18.28 o
  -7   0   7      563.19      512.28     11.90 o
  -5   0   7     2041.52     2126.57     29.11 o
  -3   0   7     1353.88     1439.35     20.78 o
  -1   0   7     2819.10     2929.54     35.78 o
   1   0   7      555.80      584.24      9.98 o
   3   0   7     1007.23      959.65     15.21 o
   5   0   7      856.54      914.40     15.01 o
   7   0   7      624.09      558.47     12.01 o
   9   0   7      106.62      137.52      8.51 o
  11   0   7      712.41      659.96     14.87 o
  13   0   7        0.39        0.36      2.91 o
  15   0   7        1.42        0.58      3.46 o
  17   0   7       43.99       44.71      5.26 o
  19   0   7        0.86       -5.66      5.66 o
 -19   1   7        0.64        5.13      3.53 o
 -18   1   7       10.71        9.91      3.95 o
 -17   1   7       93.53       96.99      6.67 o
 -16   1   7       47.04       48.03      4.98 o
 -15   1   7        2.34       -2.21      2.21 o
 -14   1   7       79.87       66.98      5.20 o
 -13   1   7      355.78      366.90     16.41 o
 -12   1   7       17.64       21.24      6.35 o
 -11   1   7      111.96       96.28     11.01 o
 -10   1   7      197.10      171.71      6.94 o
  -9   1   7       10.18       16.42      2.69 o
  -8   1   7      103.13      114.93      5.31 o
  -7   1   7       47.96       45.37      1.69 o
  -6   1   7      507.22      481.79      6.26 o
  -5   1   7       14.44       14.20      1.01 o
  -4   1   7      456.93      496.90      6.04 o
  -3   1   7      288.51      286.54      3.32 o
  -2   1   7      368.94      330.25      3.96 o
  -1   1   7      544.22      554.88      5.90 o
   0   1   7       70.73       65.39      2.04 o
   1   1   7       99.47      105.91      2.27 o
   2   1   7      614.25      595.36      7.28 o
   3   1   7       91.49      115.34      2.63 o
   4   1   7      130.80      134.05      3.02 o
   5   1   7      564.29      632.29      7.55 o
   6   1   7      212.29      242.57      4.61 o
   7   1   7       90.73       96.76      2.87 o
   8   1   7        0.89        0.99      1.11 o
   9   1   7        1.29       -1.17      1.17 o
  10   1   7        2.64       -0.63      1.44 o
  11   1   7        0.19       -1.47      1.48 o
  12   1   7        6.02        6.93      2.29 o
  13   1   7        9.25        7.96      2.82 o
  14   1   7        3.39       -1.73      1.86 o
  15   1   7        0.07        0.13      1.93 o
  16   1   7       56.74       57.14      3.38 o
  17   1   7        5.49        4.45      4.65 o
  18   1   7       38.73       37.56      6.96 o
  19   1   7       13.78       21.03      6.27 o
 -19   2   7       31.71       34.26      8.21 o
 -18   2   7        4.41        4.53      3.40 o
 -17   2   7      140.64      142.94      7.73 o
 -16   2   7       16.91       17.53      3.70 o
 -15   2   7        7.24        6.91      3.43 o
 -14   2   7       40.19       36.60      4.51 o
 -13   2   7       52.41       48.02      4.75 o
 -12   2   7      132.86      120.16      6.03 o
 -11   2   7       93.99       94.71      5.30 o
 -10   2   7      317.33      279.22      6.62 o
  -9   2   7       40.31       43.45      2.20 o
  -8   2   7      197.43      219.71      3.82 o
  -7   2   7       58.75       51.27      1.86 o
  -6   2   7      570.79      571.53      7.38 o
  -5   2   7       57.23       67.29      2.07 o
  -4   2   7       68.67       65.18      1.94 o
  -3   2   7        6.97        6.02      0.88 o
  -2   2   7       23.93       28.83      1.11 o
  -1   2   7        0.02        1.80      1.54 o
   0   2   7       82.95       90.15      2.09 o
   1   2   7     1008.22      966.07     10.07 o
   2   2   7        2.24        1.68      0.82 o
   3   2   7       31.48       42.49      1.64 o
   4   2   7      365.18      371.55      5.97 o
   5   2   7      527.55      532.46      7.58 o
   6   2   7      187.65      189.04      4.21 o
   7   2   7      521.61      496.05      6.59 o
   8   2   7      299.85      289.72      4.82 o
   9   2   7       58.63       52.74      2.51 o
  10   2   7       31.62       39.65      2.78 o
  11   2   7       11.13       17.42      2.60 o
  12   2   7       84.28       87.16      4.40 o
  13   2   7      153.86      135.76      9.47 o
  14   2   7        6.58        8.64      2.13 o
  15   2   7        1.07       -0.63      2.02 o
  16   2   7        4.41        1.34      2.17 o
  17   2   7      114.72      148.35      7.91 o
  18   2   7       21.87       17.05      5.72 o
  19   2   7        3.88       -1.21      4.65 o
 -19   3   7        1.41       -2.12      5.35 o
 -18   3   7       48.16       44.78      9.32 o
 -17   3   7      224.75      244.94     16.95 o
 -16   3   7        0.00       -0.76      2.64 o
 -15   3   7        9.31        6.49      2.88 o
 -14   3   7        6.01        4.50      2.47 o
 -13   3   7       31.38       36.95      3.69 o
 -12   3   7       38.82       31.84      2.28 o
 -11   3   7      439.36      435.01      8.16 o
 -10   3   7       36.46       33.30      2.28 o
  -9   3   7       47.66       45.76      3.05 o
  -8   3   7       58.05       68.26      2.18 o
  -7   3   7       40.31       41.55      1.81 o
  -6   3   7     1118.93     1112.68     12.93 o
  -5   3   7     1503.80     1548.68     16.13 o
  -4   3   7      533.08      562.47      8.44 o
  -3   3   7       52.96       58.60      1.93 o
  -2   3   7        0.06       -0.37      0.54 o
  -1   3   7      107.31      116.27      2.25 o
   0   3   7        3.62        5.88      1.09 o
   1   3   7      393.50      404.33      4.99 o
   2   3   7      152.37      164.35      2.95 o
   3   3   7      148.04      148.81      3.01 o
   4   3   7       63.43       58.79      2.24 o
   5   3   7      264.89      270.77      4.63 o
   6   3   7      594.61      561.25      7.62 o
   7   3   7      793.98      767.23      9.70 o
   8   3   7       20.36       16.32      1.65 o
   9   3   7        3.20        3.79      1.59 o
  10   3   7       12.21       11.70      2.57 o
  11   3   7      295.96      286.49      7.64 o
  12   3   7       22.72       14.52      2.51 o
  13   3   7       22.23       20.69      2.77 o
  14   3   7      118.30      114.32      4.10 o
  15   3   7        3.03        1.93      3.30 o
  16   3   7       95.44      104.98      6.94 o
  17   3   7       23.13       25.98      8.41 o
  18   3   7       29.36       36.82      6.71 o
 -18   4   7       12.89        3.75      6.61 o
 -17   4   7       14.54       12.70      6.95 o
 -16   4   7        0.02        6.64      5.87 o
 -15   4   7        8.55        3.87      5.38 o
 -14   4   7       44.32       39.40      3.61 o
 -13   4   7       44.63       46.74      2.64 o
 -12   4   7        2.44        0.53      2.08 o
 -11   4   7      199.31      190.24      4.98 o
 -10   4   7      462.11      449.09      8.66 o
  -9   4   7      184.09      179.62      4.36 o
  -8   4   7       49.55       50.73      1.99 o
  -7   4   7     1099.34     1131.88     13.34 o
  -6   4   7      187.79      184.67      3.47 o
  -5   4   7       80.04      100.16      2.98 o
  -4   4   7       84.07      100.84      2.71 o
  -3   4   7      104.40      112.56      3.39 o
  -2   4   7       71.72       85.01      2.32 o
  -1   4   7      752.70      718.43      7.12 o
   0   4   7      419.36      410.11      5.34 o
   1   4   7      642.42      666.84      8.21 o
   2   4   7      137.43      150.05      3.05 o
   3   4   7      359.31      361.14      5.46 o
   4   4   7       73.48       73.33      2.73 o
   5   4   7     1056.60     1108.74     12.76 o
   6   4   7        2.75        3.75      1.20 o
   7   4   7      685.14      664.11      9.42 o
   8   4   7      104.85      100.03      4.04 o
   9   4   7     1358.92     1277.81     15.81 o
  10   4   7       16.66       18.54      3.37 o
  11   4   7       31.28       21.41      2.78 o
  12   4   7        8.43       10.48      2.38 o
  13   4   7       78.09       78.22      3.81 o
  14   4   7       41.83       32.63      4.60 o
  15   4   7       72.63       77.56     13.26 o
  16   4   7       62.09       60.98      5.90 o
  17   4   7       19.88       27.45      7.61 o
  18   4   7       35.08       45.68      9.60 o
 -18   5   7        0.80        1.45      6.83 o
 -17   5   7       94.86      108.14     13.84 o
 -16   5   7        6.60        7.23      6.21 o
 -15   5   7        0.38       -2.55      2.55 o
 -14   5   7        0.10        0.75      2.52 o
 -13   5   7       13.32       21.77      4.88 o
 -12   5   7        8.82        3.34      2.71 o
 -11   5   7       16.81       16.89      3.89 o
 -10   5   7       14.22        9.51      3.00 o
  -9   5   7        0.20       -0.25      2.13 o
  -8   5   7        9.70        4.99      1.73 o
  -7   5   7      262.36      275.50      7.18 o
  -6   5   7      118.11      121.33      3.50 o
  -5   5   7      671.06      685.68     11.46 o
  -4   5   7      231.51      224.09      3.74 o
  -3   5   7      279.44      273.05      4.60 o
  -2   5   7       97.93      104.94      2.67 o
  -1   5   7       38.68       34.77      1.66 o
   0   5   7       42.65       54.93      2.04 o
   1   5   7        2.57        4.85      1.15 o
   2   5   7       28.66       27.79      1.67 o
   3   5   7        4.07        4.51      1.15 o
   4   5   7        7.14       14.32      1.42 o
   5   5   7       16.01       16.37      1.62 o
   6   5   7      368.86      334.12      6.50 o
   7   5   7       11.25       14.25      1.95 o
   8   5   7      389.54      347.02      6.82 o
   9   5   7       14.31       11.46      2.38 o
  10   5   7       78.42       72.09      4.33 o
  11   5   7       62.05       63.45      3.79 o
  12   5   7        6.98        4.29      2.02 o
  13   5   7       15.71       16.76      3.79 o
  14   5   7        4.84       -2.35      4.34 o
  15   5   7       49.79       51.12      6.74 o
  16   5   7        8.80        2.66     17.54 o
  17   5   7        0.27        0.28      4.35 o
  18   5   7        0.71        1.97      4.94 o
 -17   6   7       15.27        8.73      7.26 o
 -16   6   7       61.51       78.18     12.64 o
 -15   6   7      112.21      108.22      5.89 o
 -14   6   7       16.50       13.63      3.49 o
 -13   6   7        3.27        6.15      3.23 o
 -12   6   7        0.14        2.27      3.79 o
 -11   6   7      275.31      283.31     11.96 o
 -10   6   7      121.70      110.72      7.56 o
  -9   6   7       24.07       27.52      3.90 o
  -8   6   7        6.33        5.64      1.90 o
  -7   6   7       74.47       76.04      3.15 o
  -6   6   7      801.10      774.01     12.43 o
  -5   6   7      348.16      337.83      6.49 o
  -4   6   7       39.49       41.66      2.44 o
  -3   6   7        9.10        8.19      1.53 o
  -2   6   7       61.12       67.21      2.68 o
  -1   6   7        1.04        2.99      1.01 o
   0   6   7      181.09      196.47      4.04 o
   1   6   7       69.50       82.19      2.61 o
   2   6   7      329.59      363.59      6.13 o
   3   6   7      231.59      230.01      4.45 o
   4   6   7       91.59       84.05      2.99 o
   5   6   7      147.43      142.81      5.15 o
   6   6   7      512.61      514.70      8.72 o
   7   6   7        3.04        1.15      1.90 o
   8   6   7        6.14        3.52      1.90 o
   9   6   7       31.79       43.75      3.30 o
  10   6   7      122.57      129.14      5.05 o
  11   6   7        7.03        1.83      1.94 o
  12   6   7       12.14        8.63      3.14 o
  13   6   7        8.40        4.32      5.01 o
  14   6   7        3.48        2.84      5.00 o
  15   6   7       24.04       29.82      5.77 o
  16   6   7        1.61        3.32      4.27 o
  17   6   7        0.03        4.03      4.84 o
 -17   7   7        1.27       11.10      8.12 o
 -16   7   7       30.37       35.92     10.27 o
 -15   7   7        0.01       11.01      7.50 o
 -14   7   7        0.51        3.87      9.01 o
 -13   7   7       15.98       17.31      5.03 o
 -12   7   7       12.51       13.94      4.98 o
 -11   7   7       77.22       83.08      7.50 o
 -10   7   7        0.43        5.76      3.30 o
  -9   7   7      105.32       98.47      3.73 o
  -8   7   7        1.61        0.45      1.61 o
  -7   7   7        5.77        5.74      1.88 o
  -6   7   7      202.64      199.60      5.96 o
  -5   7   7      783.62      765.54     12.73 o
  -4   7   7      775.01      768.06     12.72 o
  -3   7   7      147.94      132.37      4.46 o
  -2   7   7      173.39      182.85      5.25 o
  -1   7   7      147.18      166.07      4.57 o
   0   7   7      215.21      224.33      5.95 o
   1   7   7      353.35      337.38     10.38 o
   2   7   7        1.81        1.68      1.46 o
   3   7   7       63.71       60.73      2.90 o
   4   7   7      571.85      561.79      9.24 o
   5   7   7        1.60        0.52      1.59 o
   6   7   7        0.60        4.42      1.91 o
   7   7   7      497.54      471.69     10.70 o
   8   7   7       64.21       70.35      3.68 o
   9   7   7        0.22       -1.80      1.80 o
  10   7   7        2.88        4.68      2.48 o
  11   7   7        2.19       -1.70      2.67 o
  12   7   7        8.40        9.15      3.37 o
  13   7   7       41.46       50.75      5.43 o
  14   7   7       28.62       32.69      4.88 o
  15   7   7        7.15        6.18      4.66 o
  16   7   7       45.68       49.04     10.23 o
 -16   8   7        0.02        0.98      7.01 o
 -15   8   7       33.09       36.66     10.46 o
 -14   8   7        0.19       -2.77      4.09 o
 -13   8   7        0.54        2.92      4.65 o
 -12   8   7       12.78        7.47      4.76 o
 -11   8   7       28.60       28.36     17.19 o
 -10   8   7       73.17       67.91      5.81 o
  -9   8   7      137.93      135.43      6.18 o
  -8   8   7        0.01        1.07      1.66 o
  -7   8   7        6.76        6.81      3.15 o
  -6   8   7        1.36       -0.63      1.76 o
  -5   8   7        3.28        1.38      2.24 o
  -4   8   7       25.29       31.17      3.12 o
  -3   8   7       97.32      105.32      4.71 o
  -2   8   7      200.02      199.79      7.44 o
  -1   8   7       10.62        8.64      2.33 o
   0   8   7      521.25      484.54      9.63 o
   1   8   7       21.66       18.96      2.31 o
   2   8   7       92.07       91.97      4.10 o
   3   8   7      441.17      403.75      8.31 o
   4   8   7       33.49       31.45      2.55 o
   5   8   7       10.09        6.41      2.12 o
   6   8   7      114.02      113.76      4.60 o
   7   8   7       37.55       32.27      2.98 o
   8   8   7        4.01        5.42      2.14 o
   9   8   7       28.44       30.94      3.05 o
  10   8   7       51.15       43.50      6.01 o
  11   8   7        9.86       12.35      3.60 o
  12   8   7      138.34      147.43      9.78 o
  13   8   7        0.03        0.99      4.60 o
  14   8   7       12.46       10.11      3.96 o
  15   8   7       13.35       13.46      5.42 o
  16   8   7        7.16       -1.41      4.60 o
 -15   9   7        2.67       -5.50      5.50 o
 -14   9   7        4.43       -5.60      6.80 o
 -13   9   7        3.56        1.29      7.10 o
 -12   9   7        0.33       -2.68      5.75 o
 -11   9   7       24.66       27.00      8.67 o
 -10   9   7       24.60       33.95      9.43 o
  -9   9   7        4.68        0.73      4.00 o
  -8   9   7       15.17        9.68      3.34 o
  -7   9   7        0.53        4.59      2.22 o
  -6   9   7        0.00        2.18      2.19 o
  -5   9   7        4.72        3.80      2.34 o
  -4   9   7       59.86       59.36      7.96 o
  -3   9   7       59.37       58.15      3.96 o
  -2   9   7        0.56       -0.27      2.72 o
  -1   9   7      139.89      139.96      6.42 o
   0   9   7       53.23       52.95      5.64 o
   1   9   7      238.56      253.87      6.95 o
   2   9   7       18.29       12.66      2.24 o
   3   9   7        0.24       -0.32      1.96 o
   4   9   7        3.89        6.98      2.43 o
   5   9   7        0.68        2.93      2.21 o
   6   9   7       72.89       75.25      7.84 o
   7   9   7        2.85        2.70      2.50 o
   8   9   7       87.24       92.91      5.48 o
   9   9   7        6.36       10.45      3.38 o
  10   9   7        9.42       18.29      4.51 o
  11   9   7       11.19       25.02      5.30 o
  12   9   7        0.57        1.56      3.34 o
  13   9   7        0.93       -2.25      3.39 o
  14   9   7       37.94       52.97      9.67 o
  15   9   7        0.29       -1.55      4.56 o
 -14  10   7        6.23        3.23      8.21 o
 -13  10   7       18.43       12.09      8.33 o
 -12  10   7        5.47       26.11      9.04 o
 -11  10   7       88.30       91.13     13.47 o
 -10  10   7       10.01        1.05      6.52 o
  -9  10   7       43.12       51.10      7.19 o
  -8  10   7       68.78       65.83      5.26 o
  -7  10   7       84.89       86.40      5.38 o
  -6  10   7       49.97       48.32      4.46 o
  -5  10   7      218.11      224.69      9.08 o
  -4  10   7        6.80        7.65      4.38 o
  -3  10   7        1.01       -2.26      2.26 o
  -2  10   7        4.26        1.93      2.25 o
  -1  10   7       22.11       21.45      3.55 o
   0  10   7      124.26      134.34      7.49 o
   1  10   7       63.68       68.40      4.25 o
   2  10   7      148.98      133.17      6.10 o
   3  10   7       46.58       40.64      3.50 o
   4  10   7        3.81        1.10      2.19 o
   5  10   7        1.17        1.48      2.97 o
   6  10   7        1.76        0.53      2.86 o
   7  10   7       21.99       21.49      4.12 o
   8  10   7       55.42       50.10     18.91 o
   9  10   7        4.62        0.03      3.46 o
  10  10   7        7.20       -0.62      4.24 o
  11  10   7       58.28       83.11     10.00 o
  12  10   7        0.16        3.60      4.23 o
  13  10   7        0.42       -0.16      5.09 o
 -12  11   7       18.82        6.86      7.63 o
 -11  11   7      170.91      200.54     19.25 o
 -10  11   7        0.22       -4.83      5.97 o
  -9  11   7        6.19       11.77      5.28 o
  -8  11   7       13.71       11.88      3.14 o
  -7  11   7        6.86        0.35      2.68 o
  -6  11   7      146.45      155.61      7.40 o
  -5  11   7       43.02       47.70      4.67 o
  -4  11   7       49.03       59.00      5.16 o
  -3  11   7      108.67      118.22      6.61 o
  -2  11   7       22.18       14.66      3.67 o
  -1  11   7      154.98      161.88     12.61 o
   0  11   7        6.69        9.63      5.03 o
   1  11   7      185.41      157.29      9.21 o
   2  11   7        0.43       -0.29      2.29 o
   3  11   7        0.19        0.24      2.43 o
   4  11   7       47.44       36.92      4.33 o
   5  11   7       12.28       12.39      4.66 o
   6  11   7        2.91        1.89      3.15 o
   7  11   7        0.25        2.94      3.66 o
   8  11   7        0.39        2.00      4.05 o
   9  11   7        0.08        1.53      3.82 o
  10  11   7        6.23        7.58      6.54 o
  11  11   7       25.03       36.20      6.61 o
  12  11   7       35.26       43.86      7.04 o
 -11  12   7        1.84        1.85      7.63 o
 -10  12   7       18.55       16.08      8.58 o
  -9  12   7        0.01       -3.21      4.71 o
  -8  12   7      164.60      175.23      8.03 o
  -7  12   7       10.15       19.60      6.56 o
  -6  12   7       18.97       14.93      3.79 o
  -5  12   7        6.85        9.40      4.20 o
  -4  12   7       26.90       19.96      4.57 o
  -3  12   7        0.99       -2.80      2.80 o
  -2  12   7        7.33        9.23      3.84 o
  -1  12   7       64.52       61.45      7.06 o
   0  12   7       20.08       25.37      5.08 o
   1  12   7        0.00        0.43      3.48 o
   2  12   7        8.57        7.75      2.61 o
   3  12   7        0.83       -2.40      2.40 o
   4  12   7       53.27       66.61      5.48 o
   5  12   7        8.58        8.93      3.75 o
   6  12   7        3.76        4.75      3.65 o
   7  12   7       15.35       22.70      7.74 o
   8  12   7        9.34       10.59      5.03 o
   9  12   7       21.65       16.65      5.58 o
  10  12   7       25.50       23.16      5.98 o
  -8  13   7        8.16       13.07      7.57 o
  -7  13   7       18.76       33.28     11.21 o
  -6  13   7      131.79      123.74      8.66 o
  -5  13   7        0.08        1.14      9.13 o
  -4  13   7        4.92        2.63      4.74 o
  -3  13   7       75.47       85.30      7.81 o
  -2  13   7       21.64       12.98      4.44 o
  -1  13   7       41.72       58.15     14.69 o
   0  13   7        0.28        5.95      4.27 o
   1  13   7       20.74        7.96      4.33 o
   2  13   7        0.01       -3.14      3.51 o
   3  13   7       17.97        5.77      4.41 o
   4  13   7       11.45       12.56      5.04 o
   5  13   7       15.75       23.47      5.57 o
   6  13   7       98.87      100.77      9.30 o
   7  13   7        5.74       12.57      5.24 o
   8  13   7        1.34        2.08      4.41 o
  -5  14   7        9.79       21.68      5.21 o
  -4  14   7        7.64       10.97      4.59 o
  -3  14   7        0.14        3.98      4.11 o
  -2  14   7        5.04        8.02      4.34 o
  -1  14   7       24.46       29.90      9.20 o
   0  14   7        9.84        0.47      6.37 o
   1  14   7        0.01       -1.41      3.72 o
   2  14   7       29.92       15.58      5.03 o
   3  14   7       20.15       20.38      8.44 o
   4  14   7        1.99       -4.11      4.11 o
   5  14   7        0.00       -2.83      6.37 o
 -18   0   8       61.48       65.75      8.83 o
 -16   0   8       11.12       20.70      5.84 o
 -14   0   8       18.15       16.30      4.89 o
 -12   0   8      581.30      539.38     21.14 o
 -10   0   8      291.36      262.91     12.83 o
  -8   0   8      258.62      268.48     12.55 o
  -6   0   8      677.92      607.80     21.21 o
  -4   0   8       79.29       82.28      2.61 o
  -2   0   8     6607.26     7005.98     82.99 o
   0   0   8     1136.71     1348.46     17.98 o
   2   0   8        0.92        3.30      1.56 o
   4   0   8      104.23      108.21      3.94 o
   6   0   8     2366.74     2263.33     29.68 o
   8   0   8       37.19       40.82      3.07 o
  10   0   8      582.84      529.20     18.56 o
  12   0   8       88.86       60.87      8.89 o
  14   0   8        0.56        4.27      4.98 o
  16   0   8       25.11       19.49      4.70 o
  18   0   8        7.09       -4.09      6.40 o
 -19   1   8       13.62       16.54      4.37 o
 -18   1   8       45.12       52.19      5.67 o
 -17   1   8        1.44        0.01      3.20 o
 -16   1   8      404.75      413.20     13.81 o
 -15   1   8       14.60       11.43      3.27 o
 -14   1   8       25.19       24.85      6.15 o
 -13   1   8      199.28      180.39      7.98 o
 -12   1   8        3.14        0.26      2.45 o
 -11   1   8       41.16       36.58      5.51 o
 -10   1   8       45.50       50.59      4.12 o
  -9   1   8       27.01       32.12      3.46 o
  -8   1   8      112.96      104.46      8.80 o
  -7   1   8       48.57       43.17      1.88 o
  -6   1   8     1125.77     1151.29     14.33 o
  -5   1   8        7.33        5.94      1.03 o
  -4   1   8      634.42      629.89      7.80 o
  -3   1   8       26.42       29.82      1.30 o
  -2   1   8      471.09      496.82      5.83 o
  -1   1   8     1008.32     1011.74      9.88 o
   0   1   8       34.66       32.02      1.39 o
   1   1   8       29.24       36.62      1.58 o
   2   1   8      352.84      362.86      5.34 o
   3   1   8        5.00        4.89      1.10 o
   4   1   8       32.82       29.07      1.71 o
   5   1   8       69.25       70.74      2.27 o
   6   1   8       63.88       68.37      2.55 o
   7   1   8        8.20        6.94      1.29 o
   8   1   8       24.68       20.36      1.88 o
   9   1   8       56.23       56.17      2.88 o
  10   1   8      211.37      187.79      5.45 o
  11   1   8       63.56       44.30      3.17 o
  12   1   8        0.01       -1.79      1.99 o
  13   1   8        9.83        3.94      2.77 o
  14   1   8        0.05       -2.49      2.55 o
  15   1   8        9.93        2.42      2.72 o
  16   1   8        0.58       -1.65      2.67 o
  17   1   8        0.14        2.16      4.44 o
  18   1   8        0.63       -2.66      4.26 o
 -19   2   8       76.38      106.38     12.39 o
 -18   2   8        0.05        2.80      5.35 o
 -17   2   8        8.43        8.82      3.68 o
 -16   2   8        1.65        1.87      2.95 o
 -15   2   8       74.59       66.50      5.37 o
 -14   2   8       12.50       16.25      5.52 o
 -13   2   8       18.62       17.08      3.25 o
 -12   2   8        0.67        0.89      2.31 o
 -11   2   8        1.69        1.35      2.30 o
 -10   2   8      161.41      159.71      6.70 o
  -9   2   8        3.21        7.85      1.52 o
  -8   2   8       36.88       32.45      1.94 o
  -7   2   8      763.85      796.88     16.96 o
  -6   2   8      315.30      337.27      6.32 o
  -5   2   8      129.76      136.95      3.12 o
  -4   2   8        0.30       -0.06      0.83 o
  -3   2   8      339.33      284.65      4.81 o
  -2   2   8      352.09      391.10      4.68 o
  -1   2   8     1325.19     1325.16     13.17 o
   0   2   8       51.47       53.89      1.80 o
   1   2   8      210.34      231.40      3.76 o
   2   2   8      202.38      196.19      3.77 o
   3   2   8     1142.35     1114.54     12.53 o
   4   2   8       22.01       22.10      1.60 o
   5   2   8       20.57       15.76      1.51 o
   6   2   8      723.92      706.98      9.74 o
   7   2   8        0.56       -1.09      1.13 o
   8   2   8        4.67        3.56      1.61 o
   9   2   8        6.39        8.07      1.95 o
  10   2   8        2.16       -1.63      1.63 o
  11   2   8        0.00        0.31      1.91 o
  12   2   8      146.73      145.60      5.75 o
  13   2   8        0.48        0.60      3.06 o
  14   2   8        6.07        8.04      2.99 o
  15   2   8       61.10       68.92      3.77 o
  16   2   8        8.65       10.74      2.98 o
  17   2   8       93.70       98.74      9.27 o
  18   2   8       71.56      102.84     11.07 o
 -18   3   8        2.64        1.32      6.24 o
 -17   3   8        7.82       19.96      7.50 o
 -16   3   8       41.58       51.39      9.35 o
 -15   3   8        2.97        2.34      2.77 o
 -14   3   8        4.13        4.59      2.66 o
 -13   3   8        1.07        0.19      2.15 o
 -12   3   8      145.31      130.11      6.20 o
 -11   3   8        0.00        1.64      1.46 o
 -10   3   8        3.29        5.37      1.65 o
  -9   3   8      230.43      202.31      5.14 o
  -8   3   8       29.42       29.12      2.06 o
  -7   3   8       56.63       58.90      3.04 o
  -6   3   8       45.75       49.71      2.43 o
  -5   3   8      163.12      152.93      3.37 o
  -4   3   8       27.72       24.26      1.52 o
  -3   3   8       92.44       95.52      2.83 o
  -2   3   8       87.87       86.33      2.08 o
  -1   3   8      146.08      151.21      2.80 o
   0   3   8       42.38       46.03      1.85 o
   1   3   8       10.63        9.36      1.25 o
   2   3   8      135.77      131.97      2.72 o
   3   3   8       54.29       50.95      1.83 o
   4   3   8        2.33        2.48      1.10 o
   5   3   8      261.54      263.76      5.22 o
   6   3   8       81.37       58.79      2.95 o
   7   3   8       24.26       23.16      1.98 o
   8   3   8       50.89       45.09      2.46 o
   9   3   8      929.57      914.60     13.28 o
  10   3   8       12.24       12.82      2.45 o
  11   3   8      107.91      109.20      4.95 o
  12   3   8        3.31        0.21      2.15 o
  13   3   8        5.25        2.43      2.32 o
  14   3   8        0.26       -2.20      2.43 o
  15   3   8       10.72       16.43      2.41 o
  16   3   8        0.46        2.42      3.47 o
  17   3   8       25.81       35.49      6.66 o
  18   3   8        0.52        0.62      4.75 o
 -18   4   8       13.53       19.22      7.69 o
 -17   4   8        8.49        8.98      7.13 o
 -16   4   8        0.60        2.00      5.60 o
 -15   4   8       16.64       30.35      7.90 o
 -14   4   8       39.95       36.26      8.33 o
 -13   4   8       33.22       28.47      2.70 o
 -12   4   8       11.15       15.49      1.94 o
 -11   4   8       14.58       12.44      1.90 o
 -10   4   8        3.27        4.07      1.60 o
  -9   4   8      206.46      191.68      5.16 o
  -8   4   8      200.84      200.60      4.87 o
  -7   4   8       77.15       72.97      3.03 o
  -6   4   8      395.36      382.98      6.71 o
  -5   4   8       12.99        9.22      1.48 o
  -4   4   8     1012.97     1037.52     12.62 o
  -3   4   8      113.05      137.94      3.34 o
  -2   4   8       55.91       52.14      1.97 o
  -1   4   8       38.52       34.90      1.91 o
   0   4   8        2.43        2.09      0.98 o
   1   4   8      141.50      142.44      3.23 o
   2   4   8       15.01       16.79      1.48 o
   3   4   8      231.22      248.90      4.25 o
   4   4   8      322.55      300.99      5.37 o
   5   4   8       50.03       54.01      2.75 o
   6   4   8      709.53      627.05      9.15 o
   7   4   8      450.22      418.52      7.66 o
   8   4   8      831.30      786.80     11.94 o
   9   4   8      148.59      138.25      4.28 o
  10   4   8        6.28        4.94      2.22 o
  11   4   8       27.28       29.17      3.14 o
  12   4   8        1.45       -1.88      1.88 o
  13   4   8       16.03       19.31      2.92 o
  14   4   8       57.55       68.24      3.49 o
  15   4   8       25.44       20.86      5.26 o
  16   4   8        9.11       14.70      5.15 o
  17   4   8        0.00        0.34      5.94 o
  18   4   8        3.11        6.74      5.29 o
 -18   5   8       20.57       34.26      9.75 o
 -17   5   8       11.84        1.41      6.52 o
 -16   5   8        1.58       -1.05      5.90 o
 -15   5   8      165.75      188.77     15.47 o
 -14   5   8        9.61       11.34      2.78 o
 -13   5   8        0.01        0.75      2.56 o
 -12   5   8        8.92        6.91      2.87 o
 -11   5   8        2.34        3.32      3.44 o
 -10   5   8        2.48        4.39      1.52 o
  -9   5   8       89.25       82.46      4.04 o
  -8   5   8      428.25      424.53      8.22 o
  -7   5   8       75.23       63.15      3.55 o
  -6   5   8       33.53       39.80      2.50 o
  -5   5   8        1.19        2.81      1.35 o
  -4   5   8      168.01      155.76      3.51 o
  -3   5   8      238.54      244.54      4.46 o
  -2   5   8      522.92      524.76      7.26 o
  -1   5   8       20.49       21.29      1.25 o
   0   5   8        4.70        2.43      1.12 o
   1   5   8      513.81      519.75      7.16 o
   2   5   8        1.07        1.24      1.17 o
   3   5   8       34.86       37.76      2.04 o
   4   5   8      515.87      483.32      7.59 o
   5   5   8      237.58      219.16      5.20 o
   6   5   8      553.85      531.27      8.98 o
   7   5   8      164.56      166.72      4.69 o
   8   5   8       47.38       48.84      2.96 o
   9   5   8       33.56       38.48      6.59 o
  10   5   8       63.62       52.79      3.82 o
  11   5   8        7.91        7.84      2.48 o
  12   5   8        3.92        4.27      2.28 o
  13   5   8       52.93       54.77      5.20 o
  14   5   8       61.66       64.87      7.39 o
  15   5   8       22.19       15.60      4.96 o
  16   5   8       32.80       23.70      5.86 o
  17   5   8        0.00        1.80      4.76 o
 -17   6   8       49.09       73.60     12.67 o
 -16   6   8        0.12       -5.84      5.84 o
 -15   6   8        0.04        5.19      4.00 o
 -14   6   8        7.48       10.90      3.35 o
 -13   6   8       22.78       16.02      3.69 o
 -12   6   8       70.54       75.20      9.61 o
 -11   6   8      189.11      176.62     13.33 o
 -10   6   8       60.03       65.48      6.56 o
  -9   6   8       37.60       36.10      2.44 o
  -8   6   8       55.05       54.02      3.07 o
  -7   6   8      168.02      161.61      5.13 o
  -6   6   8        7.77        8.84      2.10 o
  -5   6   8      840.57      808.79     17.24 o
  -4   6   8        5.89        2.62      1.67 o
  -3   6   8       22.87       31.24      2.37 o
  -2   6   8        3.27        7.28      1.69 o
  -1   6   8       12.04        6.45      1.77 o
   0   6   8      257.91      263.73      6.83 o
   1   6   8        7.39        5.32      1.42 o
   2   6   8       48.66       42.48      2.32 o
   3   6   8      182.83      168.29      4.46 o
   4   6   8      172.96      166.87      5.08 o
   5   6   8       13.79       14.32      2.04 o
   6   6   8        0.09       -0.04      1.54 o
   7   6   8      262.86      262.33      6.66 o
   8   6   8       82.67       76.43      3.93 o
   9   6   8        0.72       -1.94      1.99 o
  10   6   8      112.51      108.02      5.07 o
  11   6   8       26.08       21.22      2.93 o
  12   6   8       19.20       18.25      3.94 o
  13   6   8       19.43       28.58      7.25 o
  14   6   8        4.66        5.46      7.41 o
  15   6   8       44.77       56.86      7.45 o
  16   6   8       18.39       17.48      9.44 o
  17   6   8        0.02        1.97     10.89 o
 -16   7   8       14.52       15.44      8.58 o
 -15   7   8       33.57       23.34      8.98 o
 -14   7   8       11.34        5.94      4.73 o
 -13   7   8       10.38       15.59      6.87 o
 -12   7   8       46.31       38.91     10.23 o
 -11   7   8       23.72       26.49      5.65 o
 -10   7   8      380.93      379.50     18.75 o
  -9   7   8       45.47       51.57      3.08 o
  -8   7   8       77.23       78.99      3.84 o
  -7   7   8       55.05       48.78      3.64 o
  -6   7   8       17.06       15.77      2.31 o
  -5   7   8       27.50       29.36      2.83 o
  -4   7   8      275.83      270.97      7.33 o
  -3   7   8        0.12        0.92      1.74 o
  -2   7   8        3.59        1.71      1.63 o
  -1   7   8        0.21        3.00      1.84 o
   0   7   8      166.47      181.46      5.21 o
   1   7   8      156.32      158.68      4.73 o
   2   7   8        0.20       -0.53      1.45 o
   3   7   8        8.47        7.84      1.78 o
   4   7   8      140.44      128.89      4.22 o
   5   7   8      270.06      265.98      6.46 o
   6   7   8       42.48       44.67      3.24 o
   7   7   8       44.30       44.57      3.31 o
   8   7   8        0.24       -1.25      1.90 o
   9   7   8        2.94        2.97      2.27 o
  10   7   8       31.65       32.78      3.29 o
  11   7   8        4.84        4.61      2.19 o
  12   7   8       14.88       15.10      3.87 o
  13   7   8        2.72        4.98      3.40 o
  14   7   8        6.72        2.57      3.52 o
  15   7   8        0.11        2.34      6.55 o
  16   7   8        1.86       -1.30      4.52 o
 -16   8   8        0.27       -6.06      6.06 o
 -15   8   8        0.07       -3.11      6.46 o
 -14   8   8       99.44      113.06     14.58 o
 -13   8   8        6.76        7.44      8.56 o
 -12   8   8       14.16       10.43      5.25 o
 -11   8   8       14.10       19.93      5.32 o
 -10   8   8       62.46       67.50      7.58 o
  -9   8   8       16.56        9.19      3.88 o
  -8   8   8      115.69      121.48      5.95 o
  -7   8   8       20.01       14.37      2.40 o
  -6   8   8        4.53        6.13      2.87 o
  -5   8   8       75.71       78.54      4.80 o
  -4   8   8      472.48      468.37     12.04 o
  -3   8   8        0.11       -1.90      1.90 o
  -2   8   8      108.60      110.58      4.94 o
  -1   8   8        7.98       14.45      3.27 o
   0   8   8       64.27       59.91      3.27 o
   1   8   8       14.67       13.85      2.36 o
   2   8   8        5.62        6.91      2.25 o
   3   8   8      201.13      192.57      5.64 o
   4   8   8       13.64       18.28      2.47 o
   5   8   8        0.23        0.62      1.96 o
   6   8   8      244.80      253.45      6.81 o
   7   8   8       53.81       57.29      4.66 o
   8   8   8      160.57      171.21      5.76 o
   9   8   8        0.03       -1.06      2.15 o
  10   8   8       43.38       44.94      3.51 o
  11   8   8        0.01        0.36      3.14 o
  12   8   8       30.91       31.58      6.88 o
  13   8   8        0.81        1.54      3.51 o
  14   8   8        8.49        7.77      5.89 o
  15   8   8        6.42        5.46      5.21 o
 -15   9   8        1.34        4.40      8.18 o
 -14   9   8       44.31       46.81     11.23 o
 -13   9   8        3.11       -2.66      4.98 o
 -12   9   8        0.68        7.32      7.01 o
 -11   9   8       12.71       13.07      7.32 o
 -10   9   8        2.46        2.64      6.09 o
  -9   9   8        4.63       -0.88      6.89 o
  -8   9   8       64.07       64.83      8.05 o
  -7   9   8        0.72       -1.86      2.75 o
  -6   9   8        0.06       -0.57      2.29 o
  -5   9   8       13.17       15.52      3.88 o
  -4   9   8        9.72       12.86      2.81 o
  -3   9   8        5.54        5.08      3.16 o
  -2   9   8       31.11       25.57      3.21 o
  -1   9   8       65.68       60.94      4.77 o
   0   9   8        0.77        4.66      2.64 o
   1   9   8      378.90      363.69      9.23 o
   2   9   8        3.28        5.93      2.97 o
   3   9   8       25.23       17.82      3.23 o
   4   9   8       24.83       25.64      3.05 o
   5   9   8        0.07       -2.00      2.00 o
   6   9   8       50.41       51.34      4.28 o
   7   9   8       35.17       34.73      3.65 o
   8   9   8       36.14       40.43      3.68 o
   9   9   8        9.18       14.83      3.66 o
  10   9   8      112.38      120.49      7.60 o
  11   9   8       41.19       34.00      5.08 o
  12   9   8       19.50       20.84      4.75 o
  13   9   8        9.42        7.86      4.10 o
  14   9   8       13.69       14.77      4.85 o
 -13  10   8        7.56       28.02     10.30 o
 -12  10   8        5.46        6.67      7.23 o
 -11  10   8       14.10        7.01      7.47 o
 -10  10   8       22.92       30.94      9.29 o
  -9  10   8       20.06       12.58      5.09 o
  -8  10   8      176.08      183.49      7.39 o
  -7  10   8       53.07       50.66      9.45 o
  -6  10   8      343.07      338.12     10.57 o
  -5  10   8        0.68        1.45      2.55 o
  -4  10   8        5.62        5.12      2.67 o
  -3  10   8       23.66       21.38      4.48 o
  -2  10   8       94.64       93.16     15.47 o
  -1  10   8      144.97      132.98      7.89 o
   0  10   8      100.95      105.01     11.87 o
   1  10   8       18.61       13.43      2.55 o
   2  10   8       21.39       21.74      3.30 o
   3  10   8        0.00        1.57      2.59 o
   4  10   8        0.00        1.73      2.91 o
   5  10   8       91.74       87.39      4.94 o
   6  10   8      154.66      164.94      8.80 o
   7  10   8       41.36       35.21      3.66 o
   8  10   8        2.72        2.82      3.26 o
   9  10   8        4.99       10.63      4.34 o
  10  10   8        2.32       -1.81      3.68 o
  11  10   8        0.29        4.96      4.84 o
  12  10   8        9.94       16.46      5.34 o
  13  10   8       32.53       35.94      7.21 o
 -12  11   8       19.14       28.17     10.27 o
 -11  11   8        1.82        1.32      7.38 o
 -10  11   8       17.22       17.62      8.92 o
  -9  11   8       40.47       33.43      7.01 o
  -8  11   8        4.65        8.21      4.99 o
  -7  11   8       40.41       46.57      6.26 o
  -6  11   8       60.45       59.31      5.07 o
  -5  11   8        0.87        3.99      2.97 o
  -4  11   8       59.52       65.81      5.36 o
  -3  11   8        1.34        6.01      2.93 o
  -2  11   8       33.07       21.11      5.11 o
  -1  11   8       53.38       66.74      6.58 o
   0  11   8      130.52      110.30     10.86 o
   1  11   8       50.38       44.85      9.40 o
   2  11   8       58.93       59.85      4.38 o
   3  11   8        2.05        2.37      2.80 o
   4  11   8       17.03       10.36      5.08 o
   5  11   8        0.00        0.65      2.87 o
   6  11   8       18.07       26.55      7.25 o
   7  11   8       10.42        5.41      3.48 o
   8  11   8        1.09       -2.73      3.65 o
   9  11   8       41.99       51.38      7.21 o
  10  11   8        5.48        3.17      7.47 o
  11  11   8        1.51       -0.66      4.51 o
 -10  12   8        0.07       10.27      8.43 o
  -9  12   8        4.35       17.68      9.35 o
  -8  12   8       20.45       21.16      6.13 o
  -7  12   8       96.57       93.63      6.30 o
  -6  12   8       53.63       53.15      5.25 o
  -5  12   8       81.18       89.08      6.81 o
  -4  12   8       29.30       27.06      5.08 o
  -3  12   8        1.77        4.15      3.65 o
  -2  12   8       13.52       17.86      9.06 o
  -1  12   8       22.40       27.70      8.18 o
   0  12   8       15.88        8.05      4.07 o
   1  12   8       14.43       17.70      5.44 o
   2  12   8       18.84       11.83      4.36 o
   3  12   8       30.73       38.06      4.65 o
   4  12   8      129.03      143.07      7.43 o
   5  12   8       75.00       85.84      6.37 o
   6  12   8      117.81      122.21      7.58 o
   7  12   8       30.27       37.34      6.51 o
   8  12   8       43.88       42.38     12.42 o
   9  12   8       11.81       15.45      5.66 o
  10  12   8        6.45        6.34      5.03 o
  -8  13   8       11.85       27.43      9.99 o
  -7  13   8       38.43       43.48      5.81 o
  -6  13   8       18.91       21.95      4.95 o
  -5  13   8        0.98        0.50      3.59 o
  -4  13   8       46.00       47.85      6.38 o
  -3  13   8        2.41        5.37      8.26 o
  -2  13   8        4.18        2.64      3.68 o
  -1  13   8        6.09        1.40      6.01 o
   0  13   8        0.03       -2.36      6.37 o
   1  13   8        7.27        2.71      3.94 o
   2  13   8       16.34       22.97      5.55 o
   3  13   8        1.39        2.03      3.99 o
   4  13   8        3.61        7.25      5.74 o
   5  13   8       59.16       66.55      8.20 o
   6  13   8        7.38        6.57      4.95 o
   7  13   8       50.10       63.70      8.39 o
  -3  14   8       29.90       27.70      5.84 o
  -2  14   8       27.79       32.87      6.20 o
  -1  14   8       21.20       16.41      5.06 o
   0  14   8       10.15        5.65      4.40 o
   1  14   8       37.82       37.33      7.24 o
   2  14   8        9.28        7.92      4.61 o
   3  14   8       19.45       17.00      5.53 o
 -17   0   9      135.47      142.40     11.66 o
 -15   0   9       72.26       68.09      8.09 o
 -13   0   9        7.13        5.90      4.27 o
 -11   0   9        1.49        9.07      4.21 o
  -9   0   9      126.13      128.54      8.74 o
  -7   0   9       44.02       34.81      4.98 o
  -5   0   9     2014.93     1990.00     27.75 o
  -3   0   9     2727.86     2775.99     38.37 o
  -1   0   9      192.68      181.43      4.37 o
   1   0   9      144.62      142.98      3.97 o
   3   0   9      861.94      842.67     14.37 o
   5   0   9      256.86      267.00      6.79 o
   7   0   9        0.24       -1.38      1.48 o
   9   0   9      500.70      458.54     14.66 o
  11   0   9       81.94       85.46     12.07 o
  13   0   9        0.26        1.38      4.46 o
  15   0   9       13.32       17.99      6.83 o
  17   0   9       81.57      103.71     13.44 o
 -18   1   9       22.75       33.69      5.08 o
 -17   1   9        2.59        2.78      5.14 o
 -16   1   9       13.98        4.89      6.34 o
 -15   1   9       58.10       75.34      7.84 o
 -14   1   9       69.56       76.68      5.72 o
 -13   1   9       85.49       81.31      5.71 o
 -12   1   9       79.85       68.44      5.24 o
 -11   1   9        0.26        1.84      2.36 o
 -10   1   9       29.66       34.96      8.70 o
  -9   1   9      234.92      198.87      7.76 o
  -8   1   9        0.55        0.26      2.26 o
  -7   1   9       54.09       42.41      2.12 o
  -6   1   9      157.46      155.49      3.52 o
  -5   1   9        6.48        7.51      1.17 o
  -4   1   9        0.00       -0.07      0.80 o
  -3   1   9       71.55       83.77      2.73 o
  -2   1   9      148.55      151.64      2.89 o
  -1   1   9     2700.33     2847.78     26.49 o
   0   1   9       61.98       60.89      1.86 o
   1   1   9       21.86       17.27      1.34 o
   2   1   9      138.54      130.14      2.91 o
   3   1   9      114.63      108.93      2.94 o
   4   1   9       22.06       21.96      1.62 o
   5   1   9        0.94        1.17      1.06 o
   6   1   9     1360.19     1297.30     14.01 o
   7   1   9       95.87       83.91      2.73 o
   8   1   9      107.24       96.11      3.57 o
   9   1   9        7.81        8.40      1.98 o
  10   1   9        0.48        1.00      2.19 o
  11   1   9        0.40       -1.97      1.97 o
  12   1   9        1.17       -0.16      2.37 o
  13   1   9        5.77        6.77      4.00 o
  14   1   9       39.40       37.21      6.00 o
  15   1   9       17.70       28.96      5.96 o
  16   1   9       50.84       53.90      5.57 o
  17   1   9       12.66       14.19      7.53 o
  18   1   9      149.78      181.31     12.64 o
 -18   2   9       22.01       19.71      6.95 o
 -17   2   9       10.38        7.23      3.57 o
 -16   2   9       11.12       15.97      3.83 o
 -15   2   9       37.44       34.54      6.30 o
 -14   2   9       12.34       10.82      3.30 o
 -13   2   9      196.37      176.12      7.89 o
 -12   2   9       27.47       25.23      5.27 o
 -11   2   9       12.21        5.56      8.86 o
 -10   2   9      430.90      421.46     12.43 o
  -9   2   9       47.00       40.97      2.23 o
  -8   2   9       69.24       63.01      2.87 o
  -7   2   9      511.26      497.85      8.22 o
  -6   2   9        2.75        5.98      1.42 o
  -5   2   9        2.94        6.47      1.41 o
  -4   2   9       79.01       75.12      2.32 o
  -3   2   9       27.52       32.85      1.26 o
  -2   2   9      281.25      273.33      3.99 o
  -1   2   9     2101.34     2146.65     20.50 o
   0   2   9       57.91       47.14      1.85 o
   1   2   9       64.53       60.87      2.04 o
   2   2   9      389.88      377.45      5.39 o
   3   2   9        8.02        8.13      1.23 o
   4   2   9       59.95       60.33      2.21 o
   5   2   9        4.41        3.76      1.13 o
   6   2   9        2.58        3.00      1.38 o
   7   2   9       57.75       52.63      2.65 o
   8   2   9        2.48        2.34      1.45 o
   9   2   9        8.31        7.08      1.99 o
  10   2   9      520.86      494.11      9.86 o
  11   2   9       25.94       25.47      3.71 o
  12   2   9        3.63        3.34      3.58 o
  13   2   9       18.77       16.09      4.65 o
  14   2   9        3.86        4.46      3.82 o
  15   2   9       42.16       42.43      4.73 o
  16   2   9      103.45      115.90      5.79 o
  17   2   9        0.42        4.59      5.12 o
  18   2   9        2.76        4.60      5.49 o
 -18   3   9       14.36       19.68      7.75 o
 -17   3   9       10.25        5.17      6.09 o
 -16   3   9       26.73       20.30      7.07 o
 -15   3   9        7.40       10.97      3.20 o
 -14   3   9      146.54      143.67     12.55 o
 -13   3   9       55.16       44.34      4.14 o
 -12   3   9       83.45       78.81      5.23 o
 -11   3   9       89.77       85.05      3.19 o
 -10   3   9       12.76       12.51      2.67 o
  -9   3   9       38.61       35.28      2.50 o
  -8   3   9      373.31      330.35      7.17 o
  -7   3   9      724.26      679.85     10.74 o
  -6   3   9      403.95      355.33      6.52 o
  -5   3   9      280.32      276.47      5.43 o
  -4   3   9       73.62       94.21      2.94 o
  -3   3   9       30.13       39.38      1.79 o
  -2   3   9        2.68        1.46      0.85 o
  -1   3   9        9.63        6.15      1.07 o
   0   3   9       34.37       38.91      1.97 o
   1   3   9       34.01       35.58      2.12 o
   2   3   9      122.26      129.74      2.83 o
   3   3   9        0.03        0.48      0.94 o
   4   3   9      132.18      110.47      2.92 o
   5   3   9      506.67      476.47      7.10 o
   6   3   9     1403.64     1272.84     17.22 o
   7   3   9      170.23      140.78      4.34 o
   8   3   9        4.01        5.32      1.57 o
   9   3   9        1.53        1.53      1.63 o
  10   3   9       17.16       10.80      2.54 o
  11   3   9        0.00       -1.99      1.99 o
  12   3   9       54.04       56.05      4.22 o
  13   3   9       17.77       10.73      2.84 o
  14   3   9       11.35        6.18      3.21 o
  15   3   9        0.24       -1.09      2.17 o
  16   3   9       67.29       66.10      6.42 o
  17   3   9       12.84       16.53      5.63 o
 -18   4   9        3.22        1.63      5.97 o
 -17   4   9       49.09       55.54     10.46 o
 -16   4   9       46.40       45.55     10.06 o
 -15   4   9       80.36       72.21     10.80 o
 -14   4   9        1.05        1.60      5.38 o
 -13   4   9        3.64        2.95      2.48 o
 -12   4   9        2.41        1.55      1.58 o
 -11   4   9       12.23       10.34      1.93 o
 -10   4   9       33.04       40.59      2.69 o
  -9   4   9      162.61      157.08      4.84 o
  -8   4   9        6.11        5.26      1.70 o
  -7   4   9       49.60       51.87      2.77 o
  -6   4   9      588.78      566.50      9.67 o
  -5   4   9       60.86       56.51      2.67 o
  -4   4   9      180.45      167.61      4.01 o
  -3   4   9      198.69      193.95      5.00 o
  -2   4   9       98.21      100.85      3.13 o
  -1   4   9       84.62       85.11      2.25 o
   0   4   9       35.87       40.96      1.82 o
   1   4   9       32.86       34.41      1.79 o
   2   4   9       82.26       83.95      2.67 o
   3   4   9      423.51      415.80      6.39 o
   4   4   9        0.13       -0.24      1.26 o
   5   4   9      191.11      177.10      5.71 o
   6   4   9      308.72      312.32      6.49 o
   7   4   9      120.36      110.35      4.63 o
   8   4   9       48.03       51.18      3.07 o
   9   4   9      166.64      180.95      5.57 o
  10   4   9      362.08      338.35      8.93 o
  11   4   9       21.48       18.15      3.87 o
  12   4   9       20.73       18.96      3.64 o
  13   4   9       40.04       37.01      3.79 o
  14   4   9       37.99       42.31      5.50 o
  15   4   9       39.54       40.91      5.63 o
  16   4   9       14.24       16.34      5.59 o
  17   4   9       22.55       32.78      6.95 o
 -17   5   9        0.39        3.14      6.86 o
 -16   5   9       11.07        6.15      6.89 o
 -15   5   9       10.31       10.67      6.92 o
 -14   5   9       19.14       12.61      2.61 o
 -13   5   9       97.10       95.21      5.50 o
 -12   5   9      158.59      151.13      6.58 o
 -11   5   9        9.94       11.70      3.18 o
 -10   5   9       10.52        8.74      1.84 o
  -9   5   9        0.22        0.35      1.59 o
  -8   5   9       99.59       91.99      4.76 o
  -7   5   9      937.85      895.49     14.93 o
  -6   5   9      232.93      236.82      5.80 o
  -5   5   9      575.92      555.68     13.27 o
  -4   5   9       18.51       21.03      2.14 o
  -3   5   9       20.82       29.72      2.14 o
  -2   5   9       78.98       85.09      2.95 o
  -1   5   9      522.54      456.16      5.89 o
   0   5   9      215.23      225.24      4.28 o
   1   5   9      106.74       99.79      3.15 o
   2   5   9      155.49      169.67      4.10 o
   3   5   9      658.99      624.92      9.14 o
   4   5   9       32.43       35.12      2.80 o
   5   5   9      979.56      928.56     13.47 o
   6   5   9        4.65       -0.75      1.56 o
   7   5   9      161.26      141.04      5.17 o
   8   5   9      200.19      204.68      5.55 o
   9   5   9      221.05      219.99      7.16 o
  10   5   9       41.69       48.92      3.99 o
  11   5   9      280.02      273.43      8.18 o
  12   5   9       44.50       41.31      3.82 o
  13   5   9        8.00        5.85      2.56 o
  14   5   9       19.88       17.77      5.42 o
  15   5   9       26.06       25.19     12.70 o
  16   5   9        1.35        1.68      4.69 o
  17   5   9        5.96        3.92      4.99 o
 -17   6   9       32.70       38.69     10.39 o
 -16   6   9        9.98       10.52      7.47 o
 -15   6   9        1.73        4.46      6.83 o
 -14   6   9        3.66        3.56      3.04 o
 -13   6   9        0.19       -1.75      2.93 o
 -12   6   9        0.58       -1.69      3.52 o
 -11   6   9      171.44      158.04      9.27 o
 -10   6   9        4.63        1.65      3.81 o
  -9   6   9        0.00       -0.76      1.99 o
  -8   6   9       10.26        5.76      1.88 o
  -7   6   9       87.55       87.47      4.02 o
  -6   6   9       36.40       29.43      2.76 o
  -5   6   9        0.11        0.72      1.79 o
  -4   6   9      123.02      124.73      5.48 o
  -3   6   9       10.48       14.84      2.24 o
  -2   6   9      191.28      150.72      4.83 o
  -1   6   9       67.46       66.02      5.18 o
   0   6   9      625.40      544.81      9.58 o
   1   6   9      323.70      336.38      7.20 o
   2   6   9      291.78      281.85      6.48 o
   3   6   9       39.01       36.96      2.55 o
   4   6   9       37.97       36.27      2.59 o
   5   6   9        0.01       -1.52      1.52 o
   6   6   9      130.82      114.12      4.12 o
   7   6   9       41.33       42.69      3.59 o
   8   6   9        0.46       -0.18      1.96 o
   9   6   9       43.48       43.44      3.81 o
  10   6   9        1.26       -0.63      2.23 o
  11   6   9        2.09        2.90      2.45 o
  12   6   9       69.97       81.80      4.65 o
  13   6   9        3.38        2.41      3.27 o
  14   6   9        4.23        7.86      4.77 o
  15   6   9       41.88       58.00      8.09 o
  16   6   9        3.46       -2.24      8.60 o
 -16   7   9        2.05        1.45      6.27 o
 -15   7   9        1.86       -0.34      5.87 o
 -14   7   9        1.24        6.49      6.30 o
 -13   7   9       25.23       25.19      8.80 o
 -12   7   9        4.02       -3.74      5.67 o
 -11   7   9        0.07        3.05      3.98 o
 -10   7   9        0.40        2.97      5.03 o
  -9   7   9      125.56      140.22      5.41 o
  -8   7   9       17.27       17.65      2.41 o
  -7   7   9       69.37       66.49      4.65 o
  -6   7   9       98.05      106.71      4.68 o
  -5   7   9      335.73      303.99      7.98 o
  -4   7   9        1.31        0.10      1.90 o
  -3   7   9      322.55      297.82      7.96 o
  -2   7   9       40.02       39.15      3.44 o
  -1   7   9      105.90       97.74      5.28 o
   0   7   9       53.59       69.71      3.45 o
   1   7   9       49.97       46.47      3.24 o
   2   7   9        2.25        2.17      1.91 o
   3   7   9        1.59        4.08      2.00 o
   4   7   9       45.21       41.48      3.14 o
   5   7   9       27.39       25.94      2.54 o
   6   7   9      241.00      243.73      7.65 o
   7   7   9      134.24      139.12      5.27 o
   8   7   9       67.10       64.02      3.95 o
   9   7   9       13.25        8.21      2.65 o
  10   7   9        1.33        1.24      2.43 o
  11   7   9        5.31        7.49      2.60 o
  12   7   9        6.76        6.19      7.75 o
  13   7   9       52.63       56.70      6.07 o
  14   7   9       18.75       15.32      7.31 o
  15   7   9        8.22       12.57      6.09 o
 -15   8   9       19.29       19.53      9.44 o
 -14   8   9       16.81       16.02      8.37 o
 -13   8   9       60.74       65.57      9.23 o
 -12   8   9        3.76        7.31      4.97 o
 -11   8   9       22.90       30.72      6.14 o
 -10   8   9        6.23        5.58     12.42 o
  -9   8   9       47.93       39.18      6.55 o
  -8   8   9       82.04       92.25      6.17 o
  -7   8   9        4.41        7.44      2.31 o
  -6   8   9        1.18        2.19      2.26 o
  -5   8   9       40.42       38.15      3.83 o
  -4   8   9       85.41       90.51      5.32 o
  -3   8   9       51.39       49.99      5.72 o
  -2   8   9       10.46       15.59      2.94 o
  -1   8   9      168.68      153.82      6.65 o
   0   8   9       40.52       37.81      4.73 o
   1   8   9      126.46      116.35      4.71 o
   2   8   9       53.59       43.40      3.84 o
   3   8   9       51.73       49.59      3.81 o
   4   8   9      108.12      101.34      4.96 o
   5   8   9       16.03       22.15      3.59 o
   6   8   9        0.75       -0.02      2.29 o
   7   8   9        4.83        2.52      2.15 o
   8   8   9       25.03       29.80      3.29 o
   9   8   9       28.23       30.11      4.88 o
  10   8   9        0.11        1.26      2.41 o
  11   8   9       35.50       37.62      5.27 o
  12   8   9        4.80        3.33      3.48 o
  13   8   9        6.67        6.10      4.08 o
  14   8   9        1.36       -3.49      3.49 o
 -14   9   9        2.16        6.89      7.97 o
 -13   9   9       64.75       69.44     12.89 o
 -12   9   9       68.44       74.03     12.98 o
 -11   9   9       27.32       29.62      9.38 o
 -10   9   9       40.64       50.87     10.36 o
  -9   9   9       19.41       17.35      8.06 o
  -8   9   9        9.57       10.34      2.62 o
  -7   9   9        5.33        2.48      3.08 o
  -6   9   9       17.08       12.75      3.03 o
  -5   9   9       56.86       51.00      5.15 o
  -4   9   9        0.06       -1.91      2.32 o
  -3   9   9        1.50        3.78      2.53 o
  -2   9   9        0.91        1.10      2.49 o
  -1   9   9      117.87      124.81      6.48 o
   0   9   9       72.78       74.57      5.33 o
   1   9   9       50.27       44.63      3.21 o
   2   9   9        7.68        5.55      2.73 o
   3   9   9       10.74        9.98      4.93 o
   4   9   9       15.19       13.97      3.35 o
   5   9   9        0.00       -0.88      2.57 o
   6   9   9       33.18       39.56      5.34 o
   7   9   9        1.71       -1.94      2.35 o
   8   9   9       12.14        9.77      2.95 o
   9   9   9        0.70        1.09      2.70 o
  10   9   9        0.87       -2.97      3.75 o
  11   9   9       21.48       12.68      4.85 o
  12   9   9        6.61        1.74      5.07 o
  13   9   9        9.00        3.57      4.77 o
 -13  10   9        0.24       -2.52      6.74 o
 -12  10   9       28.33       39.55     10.89 o
 -11  10   9        6.09        6.89      6.98 o
 -10  10   9        0.37       -5.72      5.72 o
  -9  10   9        2.28       -4.61      6.09 o
  -8  10   9        1.75        0.99      2.45 o
  -7  10   9        9.81        9.17      3.96 o
  -6  10   9        0.87        1.30      2.58 o
  -5  10   9       91.52       92.45      9.62 o
  -4  10   9       53.58       57.94      5.18 o
  -3  10   9        5.13        5.10      2.80 o
  -2  10   9       10.99        4.93      2.96 o
  -1  10   9        0.06       -0.17      2.65 o
   0  10   9      105.53      108.12      6.46 o
   1  10   9        1.40       -1.11      2.92 o
   2  10   9      136.94      127.51      5.92 o
   3  10   9       11.02        8.80      3.33 o
   4  10   9       40.64       37.60      4.42 o
   5  10   9      140.64      146.10      7.58 o
   6  10   9        6.42        3.61      4.01 o
   7  10   9        1.23       -0.41      2.53 o
   8  10   9       26.08       23.84      3.51 o
   9  10   9        7.75        3.31      4.26 o
  10  10   9        5.43        9.85      5.44 o
  11  10   9        8.02        1.03      6.43 o
  12  10   9        1.10        3.40      6.92 o
 -11  11   9       30.51       29.80     10.76 o
 -10  11   9       23.29       39.06     10.67 o
  -9  11   9        3.68       14.36      8.52 o
  -8  11   9        1.72        0.47      4.60 o
  -7  11   9        2.46        3.55      2.91 o
  -6  11   9       68.43       69.59      5.46 o
  -5  11   9        0.95        3.68      3.98 o
  -4  11   9       20.11       16.84      3.74 o
  -3  11   9       50.56       49.33      4.98 o
  -2  11   9        0.15        2.55      2.88 o
  -1  11   9        5.33        0.07      3.09 o
   0  11   9      132.46      118.99      8.61 o
   1  11   9       18.57        8.89      7.95 o
   2  11   9      118.93      125.16      5.66 o
   3  11   9        0.04       -0.46      2.57 o
   4  11   9       21.83       22.50      5.30 o
   5  11   9       22.64       16.44      3.92 o
   6  11   9        4.27        1.51      3.25 o
   7  11   9        0.77       -0.38      3.19 o
   8  11   9        0.09       -2.16      3.15 o
   9  11   9        3.93        4.80      6.58 o
  10  11   9        4.41        1.26      9.20 o
  11  11   9        1.20        0.71      5.47 o
  -9  12   9       22.46       33.15     10.15 o
  -8  12   9      178.16      183.04     12.65 o
  -7  12   9        6.77        5.24      3.17 o
  -6  12   9       72.27       73.49      5.88 o
  -5  12   9        4.61       10.70      3.67 o
  -4  12   9        0.58        6.18      6.35 o
  -3  12   9        2.61        6.68      4.98 o
  -2  12   9       53.65       48.05      6.32 o
  -1  12   9        6.49        2.76      3.63 o
   0  12   9        8.42        7.12      4.19 o
   1  12   9        0.00        0.75      3.46 o
   2  12   9       11.72       12.42      4.61 o
   3  12   9       37.67       43.41     12.86 o
   4  12   9        9.95        0.75      4.15 o
   5  12   9        1.89        5.58      4.22 o
   6  12   9       36.92       41.90      6.76 o
   7  12   9        3.90        0.01      4.11 o
   8  12   9      124.00      125.86     10.40 o
   9  12   9       17.23       28.76     12.99 o
  -6  13   9        1.67        3.11      3.71 o
  -5  13   9        5.52        3.58      3.97 o
  -4  13   9       14.47       15.31      7.84 o
  -3  13   9        5.24        5.22      4.36 o
  -2  13   9        0.42        0.33      3.77 o
  -1  13   9       49.21       57.24      8.30 o
   0  13   9       16.33       12.23      4.95 o
   1  13   9        1.25       -0.98      3.69 o
   2  13   9       49.54       46.64     15.85 o
   3  13   9        0.05        1.20      3.98 o
   4  13   9      123.64      131.08     16.42 o
   5  13   9        8.35        8.44      4.94 o
   6  13   9       27.37       31.41     15.13 o
 -18   0  10        0.18        6.86      5.41 o
 -16   0  10       76.17       84.76      9.26 o
 -14   0  10       20.06       21.68      5.81 o
 -12   0  10      174.80      163.73     11.04 o
 -10   0  10      242.23      248.89     13.32 o
  -8   0  10      826.66      804.74     28.26 o
  -6   0  10     1143.21     1080.50     35.23 o
  -4   0  10      735.38      765.38     13.74 o
  -2   0  10      108.96      121.67      4.09 o
   0   0  10       17.99       16.36      1.91 o
   2   0  10      216.58      209.68      5.17 o
   4   0  10        9.63        7.41      2.18 o
   6   0  10     1148.98     1006.70     17.59 o
   8   0  10      323.75      294.31     11.38 o
  10   0  10      106.63      110.88     19.96 o
  12   0  10        1.31        6.61      5.69 o
  14   0  10       60.66       52.47      9.93 o
  16   0  10       18.09       31.09      9.10 o
 -18   1  10       90.99       94.99      7.09 o
 -17   1  10        0.11       -0.41      3.21 o
 -16   1  10        1.52       -1.87      3.01 o
 -15   1  10        5.02        6.36      6.57 o
 -14   1  10        3.18        3.95      2.95 o
 -13   1  10       15.10       18.71      3.62 o
 -12   1  10        1.10        4.09      2.78 o
 -11   1  10      110.18       89.46      5.80 o
 -10   1  10      563.64      573.88     18.05 o
  -9   1  10      191.96      195.38      8.02 o
  -8   1  10      334.57      312.75     10.32 o
  -7   1  10       71.37       75.45      3.73 o
  -6   1  10     1407.80     1296.58     19.56 o
  -5   1  10        2.45        1.30      1.28 o
  -4   1  10      172.73      170.77      2.97 o
  -3   1  10       40.81       43.27      2.44 o
  -2   1  10       71.38       72.29      2.24 o
  -1   1  10      122.82      127.67      2.85 o
   0   1  10      336.73      336.96      4.93 o
   1   1  10      224.03      222.64      3.72 o
   2   1  10        0.90        1.58      1.05 o
   3   1  10        4.09        6.21      1.54 o
   4   1  10      201.03      200.89      4.22 o
   5   1  10      292.32      279.74      6.09 o
   6   1  10      230.23      198.10      4.74 o
   7   1  10       13.43       10.56      2.01 o
   8   1  10      574.18      554.43     10.57 o
   9   1  10       51.02       47.94      4.14 o
  10   1  10       62.60       56.80      4.11 o
  11   1  10       58.72       50.14      8.49 o
  12   1  10       13.08       16.43      3.57 o
  13   1  10       12.81       11.72      4.62 o
  14   1  10        8.99        5.52      9.86 o
  15   1  10        5.50       -3.83      3.83 o
  16   1  10       40.60       36.50      6.63 o
  17   1  10       25.33       43.38     12.18 o
 -18   2  10        5.58        7.32      6.58 o
 -17   2  10       47.85       55.17      9.44 o
 -16   2  10       24.34       20.70      4.22 o
 -15   2  10      288.34      294.59     11.16 o
 -14   2  10       27.85       37.52      4.61 o
 -13   2  10      263.75      269.46     14.37 o
 -12   2  10      155.54      151.75     10.63 o
 -11   2  10       34.40       46.89      4.46 o
 -10   2  10       17.34       10.63      2.88 o
  -9   2  10       23.84       24.00      1.91 o
  -8   2  10      206.77      199.72      5.08 o
  -7   2  10      288.05      261.71      6.17 o
  -6   2  10       50.59       56.67      2.75 o
  -5   2  10       11.20       11.96      1.67 o
  -4   2  10       33.91       27.86      2.08 o
  -3   2  10      541.65      553.33      6.85 o
  -2   2  10      415.91      417.63      5.49 o
  -1   2  10       91.06       96.05      2.52 o
   0   2  10      228.77      218.54      4.26 o
   1   2  10      480.64      465.97      6.26 o
   2   2  10       18.58       19.51      1.53 o
   3   2  10       10.88       15.24      1.51 o
   4   2  10      582.68      574.80      8.06 o
   5   2  10      713.67      673.58      9.16 o
   6   2  10      321.74      291.73      6.34 o
   7   2  10      578.31      528.17     10.17 o
   8   2  10        7.56        8.04      2.07 o
   9   2  10       70.75       73.47      3.90 o
  10   2  10       18.01       16.57      2.80 o
  11   2  10       22.34       23.47      5.76 o
  12   2  10       91.29       97.08      6.32 o
  13   2  10       24.82       20.43      6.07 o
  14   2  10       43.48       48.33      6.84 o
  15   2  10       14.36       20.92      6.78 o
  16   2  10       47.77       53.08      6.08 o
  17   2  10       39.43       57.97      9.76 o
 -17   3  10        9.06       13.22      7.01 o
 -16   3  10        4.65        3.20      5.97 o
 -15   3  10        0.36        4.83      5.44 o
 -14   3  10       40.45       38.66      4.33 o
 -13   3  10        1.90        4.70      3.03 o
 -12   3  10      309.65      297.72     10.37 o
 -11   3  10       42.14       38.35      4.17 o
 -10   3  10        2.66        0.79      1.58 o
  -9   3  10        1.46        1.38      2.04 o
  -8   3  10        0.09        0.23      1.69 o
  -7   3  10        0.39       -1.30      1.43 o
  -6   3  10      404.76      378.59      8.93 o
  -5   3  10     1094.42     1055.15     15.50 o
  -4   3  10        2.95        2.34      1.43 o
  -3   3  10        7.91        8.04      1.53 o
  -2   3  10      364.20      379.30      5.10 o
  -1   3  10       20.07       17.80      1.44 o
   0   3  10      362.11      383.09      5.58 o
   1   3  10      106.11      104.93      2.97 o
   2   3  10       86.63       87.30      2.61 o
   3   3  10       11.73       12.78      1.41 o
   4   3  10        0.08        0.58      1.19 o
   5   3  10       33.21       32.48      2.30 o
   6   3  10        2.54        3.43      1.82 o
   7   3  10       27.82       27.03      2.77 o
   8   3  10       18.14       22.08      2.65 o
   9   3  10      429.87      402.38      8.91 o
  10   3  10        1.33        1.11      3.89 o
  11   3  10       36.92       41.60      5.03 o
  12   3  10       93.95      120.18      6.99 o
  13   3  10        3.13        0.68      2.89 o
  14   3  10        0.36       -0.66      3.95 o
  15   3  10       11.20        7.64      6.61 o
  16   3  10       28.57       20.63      6.12 o
  17   3  10       24.74       20.79      6.34 o
 -17   4  10       61.85       76.36     12.03 o
 -16   4  10        4.42       16.88      7.66 o
 -15   4  10       55.22       74.00     11.16 o
 -14   4  10       18.40        7.66      6.27 o
 -13   4  10        6.04        6.92      5.72 o
 -12   4  10       28.08       27.02      2.23 o
 -11   4  10       23.62       24.50      2.35 o
 -10   4  10        2.78        1.93      2.44 o
  -9   4  10       22.11       16.81      2.27 o
  -8   4  10       39.05       36.96      4.38 o
  -7   4  10      380.84      375.45      7.53 o
  -6   4  10       11.25        7.89      1.90 o
  -5   4  10        8.28       12.08      1.92 o
  -4   4  10      169.08      170.51      4.85 o
  -3   4  10      563.18      549.02      9.78 o
  -2   4  10      237.39      218.86      5.78 o
  -1   4  10       25.45       33.38      1.87 o
   0   4  10      656.55      586.16      9.90 o
   1   4  10        9.77        6.83      1.34 o
   2   4  10      371.36      336.75      6.04 o
   3   4  10      102.34       93.77      3.96 o
   4   4  10      388.18      351.22      6.96 o
   5   4  10        1.40        2.14      1.79 o
   6   4  10      199.15      184.28      5.56 o
   7   4  10       69.53       71.03      3.86 o
   8   4  10      426.14      393.80      8.85 o
   9   4  10        4.38        3.14      2.73 o
  10   4  10       45.84       40.27      4.52 o
  11   4  10      135.12      126.34      7.19 o
  12   4  10       55.89       50.38      5.35 o
  13   4  10        1.82        1.60      2.56 o
  14   4  10        7.01        6.47      3.31 o
  15   4  10       10.62        7.51      3.46 o
  16   4  10        7.66        8.47      5.17 o
  17   4  10        0.54       -2.80      7.41 o
 -17   5  10        8.65        7.69      7.35 o
 -16   5  10        3.13        8.95      7.29 o
 -15   5  10        3.88        7.13      6.80 o
 -14   5  10        3.73        1.04      2.72 o
 -13   5  10       14.16       15.78      4.85 o
 -12   5  10      206.99      199.17      7.38 o
 -11   5  10        0.09       -2.82      2.82 o
 -10   5  10      364.48      376.67      8.41 o
  -9   5  10        8.65        5.79      1.98 o
  -8   5  10      139.98      144.56      6.77 o
  -7   5  10        0.03       -0.43      1.63 o
  -6   5  10        0.47       -0.60      1.62 o
  -5   5  10       19.21       22.89      2.39 o
  -4   5  10        8.05        5.68      1.83 o
  -3   5  10        2.19        2.47      1.78 o
  -2   5  10      106.11       89.05      3.65 o
  -1   5  10       63.09       45.15      1.94 o
   0   5  10       51.42       57.79      2.58 o
   1   5  10      247.83      228.84      5.24 o
   2   5  10      275.89      233.68      5.87 o
   3   5  10       18.10       19.20      2.37 o
   4   5  10       34.13       31.60      2.78 o
   5   5  10       21.70       22.39      2.96 o
   6   5  10       64.36       60.37      3.63 o
   7   5  10      143.49      139.66      5.12 o
   8   5  10        0.16       -2.22      2.22 o
   9   5  10       27.20       29.66      4.15 o
  10   5  10      384.47      376.22     13.04 o
  11   5  10        3.69        5.65      2.68 o
  12   5  10        0.10       -0.65      2.43 o
  13   5  10        6.69        2.68      2.80 o
  14   5  10       46.69       54.97      4.85 o
  15   5  10        4.64        3.23      4.74 o
  16   5  10        1.08        3.36      5.05 o
 -16   6  10        4.23        5.66      7.72 o
 -15   6  10        4.03       -5.75      5.75 o
 -14   6  10        0.53       -2.94      3.60 o
 -13   6  10       19.01        8.54      3.52 o
 -12   6  10        0.23       -2.29      3.60 o
 -11   6  10       22.48       22.62      5.00 o
 -10   6  10        0.48       -1.58      7.87 o
  -9   6  10       15.66       16.00      3.19 o
  -8   6  10        5.84        7.60      1.75 o
  -7   6  10      127.92      125.98      4.17 o
  -6   6  10        4.57        3.83      1.80 o
  -5   6  10       39.81       35.27      3.64 o
  -4   6  10       28.18       18.99      3.94 o
  -3   6  10       41.97       33.11      3.11 o
  -2   6  10      285.07      249.18      7.17 o
  -1   6  10        3.95        1.27      1.91 o
   0   6  10       44.78       28.83      2.06 o
   1   6  10       91.60       73.40      3.85 o
   2   6  10        0.02       -1.68      1.68 o
   3   6  10      109.46       94.20      4.05 o
   4   6  10      350.72      331.22      7.63 o
   5   6  10      158.19      167.68      5.45 o
   6   6  10      218.67      213.08      7.82 o
   7   6  10        5.06        6.53      2.68 o
   8   6  10       31.34       26.21      3.59 o
   9   6  10        2.26        6.51      2.95 o
  10   6  10      165.68      160.86      6.55 o
  11   6  10       70.05       84.02      5.16 o
  12   6  10       56.26       63.87      4.65 o
  13   6  10       10.90       10.48      2.86 o
  14   6  10        0.02       -2.09      4.09 o
  15   6  10        0.06        2.92      4.96 o
 -15   7  10       69.57       59.60     12.06 o
 -14   7  10        0.61       -5.50      5.50 o
 -13   7  10        8.32       12.24      7.20 o
 -12   7  10       18.07       25.99     14.53 o
 -11   7  10        5.24        6.34      9.87 o
 -10   7  10        9.17       11.93      4.83 o
  -9   7  10       50.49       54.65      3.80 o
  -8   7  10       50.50       52.21      5.07 o
  -7   7  10       53.84       70.80      4.07 o
  -6   7  10        1.99        2.22      2.00 o
  -5   7  10      280.65      271.39     11.18 o
  -4   7  10       33.67       40.34      3.43 o
  -3   7  10      135.45      152.40      5.78 o
  -2   7  10       74.94       77.81      5.47 o
  -1   7  10        0.12       -0.50      2.06 o
   0   7  10      161.75      157.11      3.98 o
   1   7  10       40.36       34.64      3.03 o
   2   7  10        1.94        2.81      1.96 o
   3   7  10       83.13       96.19      4.70 o
   4   7  10       22.63       21.49      2.94 o
   5   7  10       98.29       95.70      5.03 o
   6   7  10        9.01       16.33      3.10 o
   7   7  10       18.72       23.38      4.87 o
   8   7  10       33.96       31.40      6.23 o
   9   7  10       17.53       20.96      3.70 o
  10   7  10        0.88        1.23      2.46 o
  11   7  10        9.47        7.42      2.85 o
  12   7  10        7.36        6.93      3.27 o
  13   7  10        2.66        6.66      3.76 o
  14   7  10        1.81       11.22      5.66 o
  15   7  10        6.97        5.09      7.47 o
 -14   8  10       68.32       86.18     13.93 o
 -13   8  10        5.68       23.07      8.61 o
 -12   8  10       56.11       61.03     16.45 o
 -11   8  10       81.32       91.72      8.43 o
 -10   8  10        8.86        6.97      4.81 o
  -9   8  10        7.69       13.04      4.85 o
  -8   8  10       74.35       78.53      5.94 o
  -7   8  10       95.65      103.69      5.59 o
  -6   8  10      136.90      127.68      6.20 o
  -5   8  10      352.60      359.65     10.57 o
  -4   8  10        0.65       -1.36      2.11 o
  -3   8  10       42.35       41.42      4.22 o
  -2   8  10       30.06       30.69      3.80 o
  -1   8  10        0.05       -1.92      1.92 o
   0   8  10        3.71        2.36      2.43 o
   1   8  10        0.02        0.96      1.90 o
   2   8  10       75.48       67.38      4.07 o
   3   8  10      129.50      128.44      5.56 o
   4   8  10       27.73       37.61      4.41 o
   5   8  10       61.60       63.38      5.12 o
   6   8  10        5.64        0.11      2.76 o
   7   8  10      177.27      184.24      8.35 o
   8   8  10        2.09       -2.82      2.82 o
   9   8  10        3.84        3.40      2.86 o
  10   8  10       48.90       57.45      4.61 o
  11   8  10        1.75        5.12      2.69 o
  12   8  10       89.40      102.37      7.63 o
  13   8  10        0.01        5.28      3.97 o
  14   8  10       44.75       49.12      7.72 o
 -13   9  10        0.27       -5.90      5.90 o
 -12   9  10       60.62       66.99     10.30 o
 -11   9  10        0.92       -3.51      6.12 o
 -10   9  10        4.08        5.54      7.04 o
  -9   9  10       48.12       47.70     10.52 o
  -8   9  10       24.74       31.67      7.07 o
  -7   9  10      146.14      139.00      6.63 o
  -6   9  10       99.45      113.52      6.22 o
  -5   9  10        6.86        4.82      4.85 o
  -4   9  10        0.02       -1.80      2.41 o
  -3   9  10        5.33        0.42      2.83 o
  -2   9  10       10.60       10.57      3.04 o
  -1   9  10        0.20       -1.29      2.44 o
   0   9  10        7.13        4.19      2.70 o
   1   9  10      120.76      114.37      5.78 o
   2   9  10        6.80        2.51      2.29 o
   3   9  10       28.25       22.79      3.61 o
   4   9  10       31.35       29.95      4.12 o
   5   9  10       97.05       94.70      6.22 o
   6   9  10       41.86       41.73      4.91 o
   7   9  10        7.19        3.51      3.66 o
   8   9  10        1.49        5.49      4.29 o
   9   9  10       27.81       26.13      8.15 o
  10   9  10        1.87       -0.08      3.48 o
  11   9  10        5.88       18.98      5.59 o
  12   9  10       38.64       40.64      6.91 o
  13   9  10        3.63       -1.97      4.39 o
 -12  10  10        3.92       -1.63      7.17 o
 -11  10  10       45.62       64.52     12.67 o
 -10  10  10        8.98       12.58      7.23 o
  -9  10  10        6.03       -5.44      5.44 o
  -8  10  10        3.24        2.52      6.55 o
  -7  10  10       27.71       32.61      4.02 o
  -6  10  10        0.05       -2.32      2.32 o
  -5  10  10       69.10       64.79      5.61 o
  -4  10  10       30.26       27.35      5.47 o
  -3  10  10        9.48       10.58      4.10 o
  -2  10  10        5.93        6.19      3.06 o
  -1  10  10        0.03       -0.78      2.54 o
   0  10  10        2.69        7.40      3.22 o
   1  10  10        0.92        4.60      3.60 o
   2  10  10        7.54        2.63      2.48 o
   3  10  10      101.61      102.20      5.97 o
   4  10  10       88.76       82.08      5.83 o
   5  10  10       14.08       16.31      3.98 o
   6  10  10       11.72        9.88      3.60 o
   7  10  10        0.16        3.21      3.40 o
   8  10  10        0.44        4.75      2.99 o
   9  10  10       21.37       23.95      5.89 o
  10  10  10       69.18       79.98      8.74 o
  11  10  10        7.95       10.03      5.38 o
 -10  11  10        4.15        9.50      8.95 o
  -9  11  10       34.61       19.19      9.53 o
  -8  11  10        7.61       -1.88      7.01 o
  -7  11  10       94.06      101.86      8.52 o
  -6  11  10        5.50        4.61      3.16 o
  -5  11  10        0.11       -2.44      2.44 o
  -4  11  10       21.70       19.13      3.81 o
  -3  11  10        0.10        0.27      2.63 o
  -2  11  10       40.70       36.62      4.78 o
  -1  11  10        8.38        3.48      3.60 o
   0  11  10       63.61       71.67      7.28 o
   1  11  10        0.51       -3.03      3.60 o
   2  11  10        0.80       -0.44      3.46 o
   3  11  10        6.67        5.20      3.95 o
   4  11  10       21.69       30.62      4.34 o
   5  11  10        8.09        9.24      5.26 o
   6  11  10       60.74       69.75      7.61 o
   7  11  10        0.96       -3.31      3.31 o
   8  11  10        1.87        0.00      4.14 o
   9  11  10        0.01       -1.48      7.10 o
  10  11  10       23.28       21.94      6.08 o
  -8  12  10       14.70       13.56      8.37 o
  -7  12  10        2.81        5.28     11.99 o
  -6  12  10        5.55       -0.88      3.12 o
  -5  12  10        5.50       10.05      4.02 o
  -4  12  10        1.26       -1.15      3.37 o
  -3  12  10        0.38        1.98      3.73 o
  -2  12  10       58.70       46.63      6.84 o
  -1  12  10       49.32       43.20      6.27 o
   0  12  10       29.19       27.56      5.60 o
   1  12  10       39.71       30.69      5.79 o
   2  12  10        6.46       -0.59      5.07 o
   3  12  10       67.07       57.48      7.47 o
   4  12  10       21.85       25.56      5.67 o
   5  12  10        1.37       -1.71      3.75 o
   6  12  10       29.16       35.47     18.44 o
   7  12  10        0.09       -3.39      3.39 o
   8  12  10        0.58        1.33      4.25 o
  -5  13  10        4.44       11.36      4.45 o
  -4  13  10        4.42        0.21      4.49 o
  -3  13  10        4.51        9.28      4.84 o
  -2  13  10        1.25        4.67      4.11 o
  -1  13  10        1.58        3.52      4.21 o
   0  13  10        9.56        3.97      4.11 o
   1  13  10        0.01        0.38      4.09 o
   2  13  10        0.03       -1.56      5.49 o
   3  13  10        1.72        5.43      5.29 o
   4  13  10       20.52       20.31     13.72 o
 -17   0  11       33.26       29.92      6.89 o
 -15   0  11        0.31        0.55      4.58 o
 -13   0  11       37.67       27.86      6.27 o
 -11   0  11       52.80       62.19      7.32 o
  -9   0  11       30.98       26.60      5.38 o
  -7   0  11      606.05      558.26     22.16 o
  -5   0  11     1034.42      938.18     16.84 o
  -3   0  11      702.32      711.23     13.03 o
  -1   0  11      112.18      128.88      4.76 o
   1   0  11      293.14      266.52      7.68 o
   3   0  11      238.63      212.86      7.18 o
   5   0  11      560.33      518.22     12.76 o
   7   0  11      595.49      538.25     13.51 o
   9   0  11      587.49      565.24     17.68 o
  11   0  11        0.47       -1.74      3.10 o
  13   0  11        9.24       13.04      7.07 o
  15   0  11       56.36       62.49     11.13 o
  17   0  11       18.46       25.93     10.21 o
 -17   1  11      127.88      142.40      8.47 o
 -16   1  11        1.39        0.64      3.23 o
 -15   1  11        2.90        2.64      5.57 o
 -14   1  11       11.21       10.91      3.52 o
 -13   1  11        8.22        9.29      3.33 o
 -12   1  11       10.52       12.51      3.45 o
 -11   1  11       16.31       20.16      3.74 o
 -10   1  11       54.04       48.50      4.59 o
  -9   1  11        3.95        1.28      2.51 o
  -8   1  11       71.36       59.04      4.84 o
  -7   1  11      329.33      315.77      6.42 o
  -6   1  11       50.87       52.02      2.87 o
  -5   1  11      354.08      318.55      7.13 o
  -4   1  11       13.27        9.21      1.36 o
  -3   1  11      527.09      471.95      6.65 o
  -2   1  11       34.83       42.65      1.99 o
  -1   1  11      359.54      351.08      5.48 o
   0   1  11        0.06       -0.38      1.09 o
   1   1  11        0.04       -0.09      1.27 o
   2   1  11      161.37      142.32      3.54 o
   3   1  11      262.01      247.87      5.15 o
   4   1  11      577.96      556.08      9.34 o
   5   1  11      340.19      319.82      8.00 o
   6   1  11       45.18       37.82      2.62 o
   7   1  11      103.14       86.94      3.79 o
   8   1  11       35.10       28.27      2.87 o
   9   1  11       19.90       13.15      2.79 o
  10   1  11       86.50       77.69      4.78 o
  11   1  11       14.86       17.70      2.98 o
  12   1  11       61.60       52.50      5.21 o
  13   1  11       24.40       24.23      9.75 o
  14   1  11        0.09       -1.62      3.91 o
  15   1  11        0.03       -3.78      3.78 o
  16   1  11        1.58        1.55      8.09 o
  17   1  11       17.30       21.88      6.71 o
 -17   2  11       25.41       33.28      8.15 o
 -16   2  11       31.56       31.01      4.74 o
 -15   2  11       55.22       50.13      5.90 o
 -14   2  11        0.26       -0.54      3.00 o
 -13   2  11      297.61      287.92     10.75 o
 -12   2  11        1.42       -0.44      2.59 o
 -11   2  11        7.26       13.08      3.38 o
 -10   2  11        7.99        6.29      2.89 o
  -9   2  11      289.27      267.28      6.87 o
  -8   2  11        0.72        3.76      1.99 o
  -7   2  11     1339.65     1239.00     19.39 o
  -6   2  11      904.55      856.21     14.53 o
  -5   2  11      501.52      489.37      8.72 o
  -4   2  11       16.51       15.43      2.10 o
  -3   2  11      247.50      218.45      4.09 o
  -2   2  11        9.72       10.62      1.40 o
  -1   2  11     1033.05     1033.24     11.95 o
   0   2  11       90.45      104.51      2.99 o
   1   2  11        3.82        1.84      1.25 o
   2   2  11       94.07       76.68      2.95 o
   3   2  11        0.32        1.35      1.45 o
   4   2  11       21.07       15.39      1.88 o
   5   2  11      403.66      380.33      6.96 o
   6   2  11      305.09      301.52      8.28 o
   7   2  11      209.99      195.44      5.96 o
   8   2  11       44.15       39.22      3.39 o
   9   2  11       51.14       47.17      4.85 o
  10   2  11       21.45       23.28      3.34 o
  11   2  11       70.84       59.29      5.29 o
  12   2  11        1.34        4.11      3.09 o
  13   2  11        7.26        8.79      4.29 o
  14   2  11        1.33       -0.24      4.13 o
  15   2  11       31.48       42.29      7.03 o
  16   2  11       16.40       30.34      6.95 o
 -17   3  11       21.60       23.77      8.03 o
 -16   3  11       28.55       41.98      9.13 o
 -15   3  11        6.50       10.55      6.70 o
 -14   3  11       73.08       85.70      5.97 o
 -13   3  11       24.60       29.41      6.74 o
 -12   3  11       11.60        6.99      2.94 o
 -11   3  11        2.20        2.79      2.72 o
 -10   3  11      281.46      285.45      6.40 o
  -9   3  11      124.91      131.08      4.46 o
  -8   3  11       14.06       18.06      3.71 o
  -7   3  11       13.67        9.78      2.19 o
  -6   3  11       24.86       29.62      2.52 o
  -5   3  11        9.68        7.10      1.87 o
  -4   3  11       95.56      104.18      3.89 o
  -3   3  11      161.26      166.28      5.84 o
  -2   3  11      451.36      432.56      7.16 o
  -1   3  11        8.25       16.09      1.57 o
   0   3  11      221.35      190.13      3.97 o
   1   3  11      115.59      103.07      3.07 o
   2   3  11       61.12       63.97      3.00 o
   3   3  11      187.21      183.50      4.47 o
   4   3  11        2.48        1.44      1.50 o
   5   3  11      112.63      109.65      4.34 o
   6   3  11      312.34      299.68      7.33 o
   7   3  11      106.96      100.77      4.48 o
   8   3  11      106.36      115.76      5.46 o
   9   3  11        5.95        3.04      2.12 o
  10   3  11       82.84       73.97      5.68 o
  11   3  11        0.76       -2.58      2.58 o
  12   3  11       14.95       16.73      4.02 o
  13   3  11       17.10       18.28      6.18 o
  14   3  11       12.69       19.56      5.46 o
  15   3  11        0.76       -2.47      4.08 o
  16   3  11        0.66       -0.59      4.67 o
 -17   4  11        2.13       -3.14      6.15 o
 -16   4  11        9.20        9.56      6.89 o
 -15   4  11       18.70       35.03      9.04 o
 -14   4  11       10.25       13.13      6.86 o
 -13   4  11        2.89        0.34      5.20 o
 -12   4  11       81.79       78.25      4.99 o
 -11   4  11      208.62      201.65      5.52 o
 -10   4  11       64.96       70.99      3.62 o
  -9   4  11      436.91      472.25     11.56 o
  -8   4  11        8.27        9.99      3.04 o
  -7   4  11        3.63        3.15      2.06 o
  -6   4  11       45.04       49.97      3.02 o
  -5   4  11        2.62        0.77      2.49 o
  -4   4  11        5.22        5.04      1.85 o
  -3   4  11      174.69      167.45      5.02 o
  -2   4  11      117.49      118.79      4.49 o
  -1   4  11       29.26       30.08      2.04 o
   0   4  11       20.09       16.09      1.90 o
   1   4  11       29.72       24.16      2.02 o
   2   4  11       42.93       34.04      2.30 o
   3   4  11      104.39       94.79      3.71 o
   4   4  11      111.50      108.71      4.34 o
   5   4  11        6.06        4.03      2.05 o
   6   4  11       17.46       14.76      2.36 o
   7   4  11      375.14      379.75      9.95 o
   8   4  11       22.37       27.65      4.26 o
   9   4  11        0.54        3.42      2.73 o
  10   4  11       10.46        3.49      2.99 o
  11   4  11       47.42       53.96      6.86 o
  12   4  11        1.17        1.45      2.98 o
  13   4  11       34.28       37.99      6.16 o
  14   4  11        0.04       -0.08      4.40 o
  15   4  11        1.89        0.96      4.65 o
  16   4  11       35.67       30.53      6.93 o
 -16   5  11        2.56       -0.49      6.74 o
 -15   5  11       18.21        9.41      7.44 o
 -14   5  11        1.79       -1.78      5.29 o
 -13   5  11        0.05       -2.14      2.14 o
 -12   5  11        2.37        3.09      2.75 o
 -11   5  11       18.65       17.67      2.46 o
 -10   5  11        5.75        7.27      2.15 o
  -9   5  11       26.93       26.57      2.85 o
  -8   5  11        0.10        0.68      1.94 o
  -7   5  11        5.27        3.40      2.23 o
  -6   5  11       70.74       69.47      3.92 o
  -5   5  11       22.03       21.63      3.17 o
  -4   5  11       70.00       61.06      3.79 o
  -3   5  11      233.15      247.37      7.11 o
  -2   5  11      117.60      122.92      4.37 o
  -1   5  11      168.69      131.62      3.19 o
   0   5  11       70.34       53.77      2.47 o
   1   5  11       43.18       33.44      2.73 o
   2   5  11       68.27       57.56      3.74 o
   3   5  11       10.71       10.66      2.14 o
   4   5  11        9.62        9.74      2.44 o
   5   5  11        1.44        1.08      2.15 o
   6   5  11        7.45        4.73      2.17 o
   7   5  11       74.09       80.26      4.69 o
   8   5  11      138.12      134.74     11.84 o
   9   5  11        3.03        3.99      3.01 o
  10   5  11       67.29       61.21      5.74 o
  11   5  11       25.65       30.30      4.63 o
  12   5  11        0.50       -0.83      3.07 o
  13   5  11        2.20        5.07      3.63 o
  14   5  11       19.78       12.20      3.91 o
  15   5  11       11.80       21.75      6.18 o
 -15   6  11        7.47        8.86      7.53 o
 -14   6  11       32.19       48.96     11.01 o
 -13   6  11       32.05       23.57      4.94 o
 -12   6  11       68.83       81.20      6.52 o
 -11   6  11       59.24       56.64      6.41 o
 -10   6  11        4.07        0.61      3.87 o
  -9   6  11       89.52       95.65      3.99 o
  -8   6  11      139.57      145.47      5.01 o
  -7   6  11       29.56       27.24      2.42 o
  -6   6  11       12.75       13.82      2.16 o
  -5   6  11        1.13       -0.26      1.57 o
  -4   6  11       32.26       38.44      3.12 o
  -3   6  11       37.96       35.68      3.32 o
  -2   6  11        0.37        3.21      2.07 o
  -1   6  11       47.48       42.43      3.56 o
   0   6  11       47.68       40.90      2.95 o
   1   6  11        2.16        1.40      2.08 o
   2   6  11       76.15       65.15      3.98 o
   3   6  11       51.53       45.40      5.20 o
   4   6  11       18.50       26.20      3.12 o
   5   6  11      247.54      252.08      6.96 o
   6   6  11        5.40        1.13      2.10 o
   7   6  11       26.60       25.13      3.93 o
   8   6  11       51.14       60.04      6.36 o
   9   6  11        0.51        1.83      2.84 o
  10   6  11        0.15        5.83      3.18 o
  11   6  11       39.12       42.99      5.46 o
  12   6  11        1.99        4.51      3.62 o
  13   6  11       47.36       48.98      4.63 o
  14   6  11        0.00       -1.24      4.92 o
  15   6  11        1.04       -0.42      4.86 o
 -15   7  11       22.65        4.77      6.92 o
 -14   7  11       19.26       29.86      9.07 o
 -13   7  11        0.02       -5.41      5.41 o
 -12   7  11       12.59        8.94      4.76 o
 -11   7  11       86.11       89.44      7.94 o
 -10   7  11        6.01        1.95      4.12 o
  -9   7  11       68.12       65.93      4.39 o
  -8   7  11        5.66        6.32      2.41 o
  -7   7  11       79.64       75.26      4.42 o
  -6   7  11       70.71       80.85      4.58 o
  -5   7  11       50.78       43.85      6.96 o
  -4   7  11        1.09        5.81      2.41 o
  -3   7  11       73.27       71.38      4.92 o
  -2   7  11        2.79        7.02      3.19 o
  -1   7  11        0.63        3.95      2.37 o
   0   7  11        0.03       -1.06      2.09 o
   1   7  11        9.08        9.32      2.95 o
   2   7  11        4.79        0.42      1.95 o
   3   7  11       12.94       14.08      2.81 o
   4   7  11       30.58       35.32      4.28 o
   5   7  11       29.92       25.28      3.36 o
   6   7  11        1.96        1.09      2.84 o
   7   7  11       59.30       62.08      5.51 o
   8   7  11        5.69        0.23      2.91 o
   9   7  11       10.29        8.74      5.55 o
  10   7  11        6.75        3.51      3.39 o
  11   7  11       23.65       28.03      5.56 o
  12   7  11       18.69       19.31      3.62 o
  13   7  11       37.30       47.41      6.12 o
  14   7  11       16.11       17.96      6.19 o
 -14   8  11       42.30       64.43     12.49 o
 -13   8  11       54.78       50.04     11.75 o
 -12   8  11       43.43       32.88      9.60 o
 -11   8  11        8.16       14.31      5.44 o
 -10   8  11       25.75       22.85      5.84 o
  -9   8  11        0.02       -3.92      3.92 o
  -8   8  11       78.50       83.07      5.13 o
  -7   8  11       34.96       43.08      4.13 o
  -6   8  11       58.31       65.98     10.22 o
  -5   8  11       11.21        9.67      2.90 o
  -4   8  11       83.74       81.92      5.38 o
  -3   8  11        5.46        6.23      2.86 o
  -2   8  11       10.14        8.78      3.21 o
  -1   8  11        5.18       -1.10      2.22 o
   0   8  11       59.97       67.85      8.20 o
   1   8  11       90.67       94.54      3.58 o
   2   8  11        2.46       -0.43      2.13 o
   3   8  11        0.02        0.77      2.22 o
   4   8  11       66.48       65.25      6.24 o
   5   8  11       84.09       85.26      5.90 o
   6   8  11       36.03       28.65      7.75 o
   7   8  11        8.71        7.49      3.47 o
   8   8  11       34.36       37.88     13.78 o
   9   8  11        0.28       -2.67      3.64 o
  10   8  11       70.70       77.94      8.23 o
  11   8  11        0.90       -1.42      3.23 o
  12   8  11        1.24        4.81      6.10 o
  13   8  11        1.95        1.28      4.46 o
 -13   9  11        0.54        8.33      8.12 o
 -12   9  11        4.11       11.90      7.72 o
 -11   9  11       17.47       35.83     10.00 o
 -10   9  11       34.86       32.78     10.00 o
  -9   9  11       28.96       20.82      8.46 o
  -8   9  11       34.32       36.83      6.69 o
  -7   9  11       80.07       73.42      5.17 o
  -6   9  11      116.82      118.55      9.22 o
  -5   9  11        0.50       -1.64      2.51 o
  -4   9  11      127.47      136.08     11.56 o
  -3   9  11       22.57       21.39      3.68 o
  -2   9  11        3.91        2.57      4.21 o
  -1   9  11       50.93       49.78      6.82 o
   0   9  11        0.35       -0.01      2.70 o
   1   9  11        7.70       10.09      4.22 o
   2   9  11        2.58       -2.04      2.04 o
   3   9  11       68.05       69.80      5.18 o
   4   9  11        1.63        3.82      2.90 o
   5   9  11       99.15      111.07      6.79 o
   6   9  11       88.12       85.17      6.68 o
   7   9  11       10.20        4.70      4.87 o
   8   9  11       85.59       93.66      8.70 o
   9   9  11        0.23        1.11      3.95 o
  10   9  11        4.42       10.72      3.60 o
  11   9  11       55.61       53.16     10.83 o
  12   9  11        3.62       12.70      6.70 o
 -11  10  11       14.01        8.21      8.18 o
 -10  10  11        2.57        3.72      7.13 o
  -9  10  11        3.77        8.12      7.17 o
  -8  10  11        2.64        1.63      7.01 o
  -7  10  11       28.44       23.35      3.79 o
  -6  10  11        2.43       -1.05      2.65 o
  -5  10  11       22.04       25.69      4.06 o
  -4  10  11       48.91       47.64      4.93 o
  -3  10  11        0.00       -2.48      2.48 o
  -2  10  11       49.29       39.59      4.82 o
  -1  10  11       81.98       82.50      6.18 o
   0  10  11       34.11       25.15      6.38 o
   1  10  11       46.52       46.16      6.12 o
   2  10  11        7.44        9.61      2.60 o
   3  10  11        0.09       -2.57      2.57 o
   4  10  11       52.36       48.62      5.53 o
   5  10  11       45.73       61.10      5.59 o
   6  10  11        9.62       13.88      4.00 o
   7  10  11        0.01        2.12      3.60 o
   8  10  11       10.24        7.59      4.32 o
   9  10  11        2.67        9.43      9.41 o
  10  10  11        0.57       -1.95      4.42 o
  -9  11  11        5.82        5.75      7.97 o
  -8  11  11       29.73       47.61     11.19 o
  -7  11  11       13.92        5.21      3.47 o
  -6  11  11      154.45      154.84      7.83 o
  -5  11  11       16.05       12.21      3.58 o
  -4  11  11        0.03       -2.61      2.61 o
  -3  11  11        4.06       -0.39      3.08 o
  -2  11  11       30.28       36.47     16.16 o
  -1  11  11        2.61       -0.29      3.43 o
   0  11  11       27.57       21.02      5.32 o
   1  11  11        0.88        0.73      3.57 o
   2  11  11       36.14       32.00      5.93 o
   3  11  11        5.70        3.76      3.77 o
   4  11  11       25.62       25.37      5.94 o
   5  11  11       72.58       84.68      8.55 o
   6  11  11       75.90       96.32      9.21 o
   7  11  11       26.44       28.86      6.33 o
   8  11  11       25.20       25.48      6.01 o
   9  11  11       30.48       39.32      7.09 o
  -7  12  11        4.34        0.09      7.66 o
  -6  12  11       17.09       20.33      4.09 o
  -5  12  11        3.14        2.26      3.68 o
  -4  12  11       24.42       33.73      7.21 o
  -3  12  11        0.18       -2.53      3.17 o
  -2  12  11        1.26        1.68      4.49 o
  -1  12  11       53.55       54.75      6.98 o
   0  12  11        7.91        2.05      3.89 o
   1  12  11        9.99        9.50      4.46 o
   2  12  11       35.30       40.24      6.54 o
   3  12  11       15.28       20.42      5.40 o
   4  12  11        9.38        8.44      4.80 o
   5  12  11       62.97       74.19     15.84 o
   6  12  11        2.11        3.68      4.44 o
  -2  13  11        2.69        3.73      4.20 o
  -1  13  11        0.05       -0.69      6.29 o
   0  13  11        2.67        4.39      4.56 o
   1  13  11        2.36        2.49      3.99 o
 -16   0  12       15.64       13.84      5.90 o
 -14   0  12       76.85       84.21      9.35 o
 -12   0  12       82.06       74.74      8.55 o
 -10   0  12       14.76        4.34      4.15 o
  -8   0  12        0.08        0.28      3.41 o
  -6   0  12      185.74      160.51     10.98 o
  -4   0  12      142.70      157.15      5.55 o
  -2   0  12       55.95       38.65      2.89 o
   0   0  12       61.56       46.39      3.23 o
   2   0  12        0.00       -1.85      1.85 o
   4   0  12       29.87       32.06      4.45 o
   6   0  12      470.77      462.03     13.59 o
   8   0  12      195.96      191.01      7.84 o
  10   0  12      191.13      187.64     19.29 o
  12   0  12       37.40       56.90     10.43 o
  14   0  12       17.26       17.44      8.24 o
  16   0  12       85.70      109.95     15.01 o
 -17   1  12       44.60       46.13      8.32 o
 -16   1  12       38.64       41.96      5.43 o
 -15   1  12        1.83        0.72      3.41 o
 -14   1  12        0.64        1.09      2.98 o
 -13   1  12       20.10       18.20      4.00 o
 -12   1  12      129.34      125.55      7.31 o
 -11   1  12        9.30       12.05      3.47 o
 -10   1  12       67.38       69.70      5.57 o
  -9   1  12        0.11       -0.07      2.51 o
  -8   1  12       49.40       50.30      4.81 o
  -7   1  12      509.88      486.60      8.86 o
  -6   1  12        4.90        2.91      1.82 o
  -5   1  12      375.10      345.54      8.11 o
  -4   1  12       30.29       24.36      2.55 o
  -3   1  12      686.60      657.45      8.95 o
  -2   1  12      185.76      182.46      3.84 o
  -1   1  12      122.87      112.36      3.15 o
   0   1  12      421.13      387.14      6.14 o
   1   1  12        8.81        5.82      1.52 o
   2   1  12      576.40      543.73      7.90 o
   3   1  12       69.01       63.33      3.20 o
   4   1  12        1.70        1.74      1.71 o
   5   1  12      350.94      339.70      7.22 o
   6   1  12        0.01        0.62      1.84 o
   7   1  12       49.45       41.00      3.00 o
   8   1  12      102.38       92.53      4.54 o
   9   1  12       17.07       17.07      3.08 o
  10   1  12      134.00      140.93      7.72 o
  11   1  12        8.13        8.99      3.29 o
  12   1  12       45.51       43.58      6.87 o
  13   1  12       13.03       14.30      5.25 o
  14   1  12        0.09        0.22      4.56 o
  15   1  12        2.64        9.13      6.37 o
  16   1  12        2.68        6.52      5.29 o
 -17   2  12       43.16       37.80      9.07 o
 -16   2  12       41.79       59.79      9.90 o
 -15   2  12        4.32        6.58      3.59 o
 -14   2  12        3.89        8.95      3.49 o
 -13   2  12       15.31       16.59      3.85 o
 -12   2  12       42.30       44.09      5.17 o
 -11   2  12       33.04       31.84      4.37 o
 -10   2  12       85.77       82.48      5.94 o
  -9   2  12       63.59       71.57      7.01 o
  -8   2  12       35.15       32.04      2.43 o
  -7   2  12      135.25      122.63      4.43 o
  -6   2  12      430.42      405.87      8.74 o
  -5   2  12      133.88      128.22      4.81 o
  -4   2  12      130.08      125.01      4.27 o
  -3   2  12        6.73        8.88      1.44 o
  -2   2  12      193.35      191.27      5.31 o
  -1   2  12      464.06      446.73      6.76 o
   0   2  12      143.10      146.26      3.63 o
   1   2  12      153.53      148.99      3.77 o
   2   2  12       20.29       15.73      1.92 o
   3   2  12      506.00      475.68      8.60 o
   4   2  12        3.93        3.98      1.69 o
   5   2  12       44.48       43.72      2.98 o
   6   2  12      120.01      114.35      4.31 o
   7   2  12      121.53      125.85      5.56 o
   8   2  12       12.13       11.98      2.46 o
   9   2  12       10.23        9.07      2.38 o
  10   2  12       92.65       94.58      5.44 o
  11   2  12        5.38        2.93      3.35 o
  12   2  12        3.10       -0.82      3.08 o
  13   2  12        3.01       -0.29      8.76 o
  14   2  12       21.31       16.18      5.35 o
  15   2  12       30.40       53.82      8.05 o
  16   2  12       12.62       25.32      7.87 o
 -16   3  12        4.67        0.40      5.87 o
 -15   3  12        0.14       -5.07      5.07 o
 -14   3  12        0.70       -3.29      4.98 o
 -13   3  12       57.12       57.32      5.30 o
 -12   3  12       96.97       86.37      6.06 o
 -11   3  12      122.34      130.22     11.13 o
 -10   3  12       11.14       13.98      1.92 o
  -9   3  12        0.17        0.25      1.71 o
  -8   3  12        5.77        3.89      2.01 o
  -7   3  12        0.55       -0.17      2.38 o
  -6   3  12      201.35      193.93      5.98 o
  -5   3  12       11.20        8.47      2.54 o
  -4   3  12        4.76        3.00      1.75 o
  -3   3  12      100.18      105.27      4.12 o
  -2   3  12      215.41      192.70      4.12 o
  -1   3  12      412.63      391.79      6.56 o
   0   3  12      324.27      276.81      5.84 o
   1   3  12      180.94      161.59      4.19 o
   2   3  12        1.35        2.05      1.64 o
   3   3  12       66.19       66.87      3.05 o
   4   3  12       28.10       24.88      2.50 o
   5   3  12       37.91       40.83      3.22 o
   6   3  12       49.55       38.48      3.23 o
   7   3  12        1.14       -0.91      1.96 o
   8   3  12        0.56       -0.70      2.21 o
   9   3  12        1.53        3.25      2.18 o
  10   3  12        3.78        0.10      3.80 o
  11   3  12        1.42        1.20      3.02 o
  12   3  12       15.24       14.64      4.78 o
  13   3  12       14.91       14.60      7.70 o
  14   3  12        2.52        8.01      6.84 o
  15   3  12        5.80       -0.19      4.87 o
  16   3  12       11.79        2.16      7.21 o
 -16   4  12        7.74       11.69      7.01 o
 -15   4  12        1.34       -5.01      5.60 o
 -14   4  12        3.77       -2.98      5.23 o
 -13   4  12        4.06       -4.86      5.41 o
 -12   4  12        7.56        6.77      2.94 o
 -11   4  12       13.54       16.26      2.21 o
 -10   4  12      100.74       95.08      4.15 o
  -9   4  12      135.94      148.81      5.58 o
  -8   4  12        9.51        6.64      2.30 o
  -7   4  12        9.77        5.10      2.13 o
  -6   4  12       56.35       59.00      4.55 o
  -5   4  12      179.99      156.37      5.01 o
  -4   4  12       36.02       33.44      3.82 o
  -3   4  12        6.13        7.70      2.28 o
  -2   4  12        8.85       11.27      2.47 o
  -1   4  12       33.19       30.63      2.42 o
   0   4  12      198.97      187.35      4.72 o
   1   4  12        1.39        1.54      1.49 o
   2   4  12      434.09      438.07      8.06 o
   3   4  12      111.48      120.37      4.63 o
   4   4  12       96.03       92.68      4.23 o
   5   4  12       17.47       23.78      2.82 o
   6   4  12       60.02       56.93      4.76 o
   7   4  12       11.15       12.44      2.71 o
   8   4  12       54.02       61.60      4.54 o
   9   4  12       55.40       50.61      5.14 o
  10   4  12        6.21        2.33      2.96 o
  11   4  12       28.65       26.16      4.55 o
  12   4  12        9.42        5.89      3.69 o
  13   4  12        8.07        4.64      3.67 o
  14   4  12        0.22       -1.86      4.52 o
  15   4  12        7.68       14.45      5.88 o
 -15   5  12        1.54       -1.23      6.18 o
 -14   5  12       32.01       33.86      9.47 o
 -13   5  12       61.22       79.23     11.81 o
 -12   5  12       15.28       10.50      4.51 o
 -11   5  12       35.41       34.98      2.96 o
 -10   5  12        0.83       -1.05      1.89 o
  -9   5  12       51.02       44.33      3.44 o
  -8   5  12       29.58       29.52      3.38 o
  -7   5  12       34.47       36.22      3.69 o
  -6   5  12      206.90      213.27      7.65 o
  -5   5  12       50.59       53.47      3.79 o
  -4   5  12       46.57       48.09      3.65 o
  -3   5  12        3.46        2.50      1.97 o
  -2   5  12        0.04       -1.52      1.67 o
  -1   5  12      279.97      273.51      8.19 o
   0   5  12        0.55       -0.52      1.36 o
   1   5  12        6.38        6.12      1.86 o
   2   5  12        0.13        1.37      2.01 o
   3   5  12       18.93       24.46      3.02 o
   4   5  12       90.31      106.56      4.58 o
   5   5  12       10.45        8.28      2.34 o
   6   5  12      429.50      434.80      9.74 o
   7   5  12       15.70       12.80      4.96 o
   8   5  12        0.14        0.94      2.94 o
   9   5  12       20.15       24.18      4.23 o
  10   5  12       21.62       29.87      6.85 o
  11   5  12        2.51        4.18      4.95 o
  12   5  12        6.77       10.86      4.08 o
  13   5  12       11.02       15.69      4.58 o
  14   5  12       11.79        8.93      5.32 o
  15   5  12       28.16       42.66      7.93 o
 -15   6  12        4.26       -1.17      6.61 o
 -14   6  12        0.06       -5.20      5.20 o
 -13   6  12       43.91       68.06      6.49 o
 -12   6  12       92.42       89.77      8.21 o
 -11   6  12       62.57       70.74      6.92 o
 -10   6  12        1.76        0.55      1.73 o
  -9   6  12       15.48       20.56      2.48 o
  -8   6  12       38.59       36.94      4.80 o
  -7   6  12       12.77       16.88      2.51 o
  -6   6  12       23.49       24.03      2.56 o
  -5   6  12      121.40      108.40      4.41 o
  -4   6  12      114.53      125.98      4.75 o
  -3   6  12       13.20        5.49      2.42 o
  -2   6  12        0.02       -1.86      1.86 o
  -1   6  12        4.78        5.74      2.50 o
   0   6  12       71.24       69.70      3.11 o
   1   6  12       48.46       42.49      2.86 o
   2   6  12        0.41       -0.64      2.03 o
   3   6  12       71.07       83.69      5.71 o
   4   6  12      119.75      118.99      5.55 o
   5   6  12        0.56       -2.26      2.41 o
   6   6  12        9.35        9.74      3.00 o
   7   6  12        2.39       -2.43      2.43 o
   8   6  12       30.80       27.94      5.05 o
   9   6  12       21.56       19.21      4.02 o
  10   6  12       10.80       13.46      3.89 o
  11   6  12        6.24       -1.00      4.08 o
  12   6  12        0.99       -0.30      7.08 o
  13   6  12       20.80       28.89      5.13 o
  14   6  12        9.57        2.72      5.92 o
 -14   7  12        0.11       -6.34      6.55 o
 -13   7  12        2.07        7.90      7.32 o
 -12   7  12       16.97       34.20      9.66 o
 -11   7  12       38.98       37.76      6.26 o
 -10   7  12        6.39        4.45      4.99 o
  -9   7  12       68.32       62.81      7.61 o
  -8   7  12       50.30       58.59      4.53 o
  -7   7  12       44.62       47.23      4.34 o
  -6   7  12      125.94      120.04      5.54 o
  -5   7  12       31.42       31.53      5.03 o
  -4   7  12       44.90       44.18      4.29 o
  -3   7  12       94.02      105.85      5.96 o
  -2   7  12       42.11       48.59      4.49 o
  -1   7  12       14.07       15.53      3.20 o
   0   7  12       70.70       66.77      5.11 o
   1   7  12        7.94        7.21      1.97 o
   2   7  12       66.38       60.16      4.16 o
   3   7  12       24.02       21.91      4.63 o
   4   7  12        7.57        5.75      2.61 o
   5   7  12        5.67        6.87      3.34 o
   6   7  12       67.77       66.51      5.71 o
   7   7  12        0.96       -0.60      2.95 o
   8   7  12        4.85        6.97      4.13 o
   9   7  12        2.07       10.60      4.33 o
  10   7  12       27.24       34.36      6.45 o
  11   7  12       49.51       48.71      7.23 o
  12   7  12        4.09        1.76      4.51 o
  13   7  12       23.06       25.66      5.16 o
 -13   8  12       10.15       18.02      8.95 o
 -12   8  12       69.59       74.77     13.50 o
 -11   8  12        1.97        5.27      4.98 o
 -10   8  12       21.50        7.44      6.52 o
  -9   8  12        0.26       -3.20      4.29 o
  -8   8  12       13.56       10.87      3.36 o
  -7   8  12        1.67       -0.82      2.57 o
  -6   8  12        1.70       -2.20      2.20 o
  -5   8  12       91.02       89.64      5.71 o
  -4   8  12        4.07       -0.28      2.40 o
  -3   8  12       34.03       44.70      4.50 o
  -2   8  12       42.86       50.09      4.75 o
  -1   8  12       40.23       39.66      4.50 o
   0   8  12      130.80      125.48      6.96 o
   1   8  12        0.47        1.50      2.13 o
   2   8  12       19.77       15.36      3.37 o
   3   8  12       31.58       35.57      3.79 o
   4   8  12       24.68       27.80      5.43 o
   5   8  12        4.27        5.14      3.23 o
   6   8  12       12.45       11.33      4.39 o
   7   8  12        7.27        8.13      3.69 o
   8   8  12        5.73        5.42      4.03 o
   9   8  12       34.71       36.21      6.35 o
  10   8  12        7.33        7.53      4.56 o
  11   8  12       13.59       17.92      5.74 o
  12   8  12        6.51        4.06      4.74 o
 -12   9  12       40.54       48.62     12.15 o
 -11   9  12        1.56       -6.37      6.37 o
 -10   9  12        2.98       -5.69      5.69 o
  -9   9  12       33.95       47.33     10.61 o
  -8   9  12       14.91       30.35      8.83 o
  -7   9  12        0.17       -0.06      2.83 o
  -6   9  12        3.71        4.03      2.89 o
  -5   9  12       16.12       13.62      3.29 o
  -4   9  12        4.74        8.16      3.19 o
  -3   9  12        4.08        3.43      2.89 o
  -2   9  12       41.70       50.82      5.50 o
  -1   9  12        3.52        5.18      2.81 o
   0   9  12        1.26        3.23      3.33 o
   1   9  12        2.15        1.38      2.75 o
   2   9  12        1.11        4.87      1.99 o
   3   9  12        0.44       -0.30      2.67 o
   4   9  12       29.66       34.87      4.48 o
   5   9  12        2.54        0.93      3.24 o
   6   9  12       39.70       49.94      6.69 o
   7   9  12       18.06       10.00      4.02 o
   8   9  12       32.28       45.43      7.00 o
   9   9  12        6.93       11.25      4.58 o
  10   9  12        4.17        1.44      9.99 o
  11   9  12        0.04        7.13      8.81 o
 -10  10  12       30.23       49.98     12.42 o
  -9  10  12       15.56       16.55      8.30 o
  -8  10  12       56.94       54.90     11.90 o
  -7  10  12       52.92       69.75      6.30 o
  -6  10  12       41.94       41.45      4.74 o
  -5  10  12       37.92       30.97      5.65 o
  -4  10  12       16.60       17.95      3.77 o
  -3  10  12        4.32        4.26      3.13 o
  -2  10  12       53.90       44.45      4.97 o
  -1  10  12        4.10        4.16      3.24 o
   0  10  12       24.28       24.55      4.28 o
   1  10  12        0.05       -3.30      3.30 o
   2  10  12        5.25        6.99      4.98 o
   3  10  12        4.29        2.26      2.81 o
   4  10  12       31.54       26.09      5.41 o
   5  10  12       59.62       60.07      9.61 o
   6  10  12        2.79        5.02      4.42 o
   7  10  12        0.09       -3.31      3.69 o
   8  10  12        0.69       -2.33      4.15 o
   9  10  12        9.67       17.09      5.49 o
  -8  11  12       15.99       24.39      9.63 o
  -7  11  12       16.54       30.97      9.66 o
  -6  11  12        5.56        0.43      4.71 o
  -5  11  12       26.38       21.61      4.32 o
  -4  11  12       34.57       43.68      5.53 o
  -3  11  12        0.24        0.09      3.21 o
  -2  11  12       31.70       23.80      5.33 o
  -1  11  12        0.93        3.72      3.87 o
   0  11  12      268.72      294.44     18.49 o
   1  11  12       24.16       27.26      5.77 o
   2  11  12       25.13       30.29      5.80 o
   3  11  12        2.12        4.38      4.18 o
   4  11  12        0.07        1.63      4.05 o
   5  11  12        0.02        0.94      4.03 o
   6  11  12        0.21       -2.34      4.37 o
   7  11  12        2.17        4.97      4.52 o
  -5  12  12        7.75       11.32      4.33 o
  -4  12  12       21.26       22.11      7.06 o
  -3  12  12       24.74       22.84     10.78 o
  -2  12  12        0.00       -2.53      3.61 o
  -1  12  12        3.53       -2.71      3.42 o
   0  12  12       30.44       29.55      6.10 o
   1  12  12        3.42       -3.49      3.49 o
   2  12  12        0.61       -3.74      3.74 o
   3  12  12        9.69       12.17      4.72 o
   4  12  12       25.30       29.94      6.30 o
 -15   0  13       67.37       74.09      9.10 o
 -13   0  13       42.97       26.94      6.55 o
 -11   0  13      241.07      242.08     14.70 o
  -9   0  13      273.00      250.46     14.52 o
  -7   0  13       47.51       41.18      6.67 o
  -5   0  13      178.08      180.51     14.00 o
  -3   0  13      847.09      837.96     16.72 o
  -1   0  13       95.96       82.01      4.06 o
   1   0  13      981.24      923.12     16.52 o
   3   0  13      409.12      402.44     11.22 o
   5   0  13        3.99        3.74      2.80 o
   7   0  13        7.58       10.85      3.15 o
   9   0  13      781.09      768.77     22.88 o
  11   0  13       15.22        7.18      3.91 o
  13   0  13       10.43       21.68      8.15 o
  15   0  13        0.01       -6.21      6.21 o
 -16   1  13       24.01       36.69      5.29 o
 -15   1  13      138.56      118.67     15.69 o
 -14   1  13       14.16       17.56      4.28 o
 -13   1  13        3.70        3.58      3.30 o
 -12   1  13       38.78       38.62      4.94 o
 -11   1  13       22.94       18.86      4.22 o
 -10   1  13       23.64       17.97      4.03 o
  -9   1  13       37.13       49.05      5.09 o
  -8   1  13        7.79        8.97      3.18 o
  -7   1  13       58.40       49.85      3.17 o
  -6   1  13        1.25       -0.81      1.67 o
  -5   1  13       20.01       18.77      2.50 o
  -4   1  13      150.19      138.90      3.64 o
  -3   1  13      147.15      140.32      3.94 o
  -2   1  13       46.97       37.59      2.33 o
  -1   1  13       41.39       40.98      2.46 o
   0   1  13       24.29       31.43      2.24 o
   1   1  13      295.83      288.72      5.86 o
   2   1  13      306.96      303.71      6.25 o
   3   1  13       29.95       29.66      2.72 o
   4   1  13      243.78      230.69      5.95 o
   5   1  13      272.91      260.71      7.04 o
   6   1  13       49.69       48.41      4.18 o
   7   1  13        0.36       -0.52      1.67 o
   8   1  13       22.20       22.20      2.91 o
   9   1  13       14.29       13.64      3.05 o
  10   1  13        0.33        0.46      2.50 o
  11   1  13       51.31       54.96      5.93 o
  12   1  13        0.34        4.21      7.87 o
  13   1  13        4.50        4.10      4.44 o
  14   1  13        1.62       -0.73      4.73 o
  15   1  13       45.10       48.01      8.02 o
 -16   2  13        8.91        4.74      6.21 o
 -15   2  13        1.04        7.36      3.63 o
 -14   2  13       13.87       18.44      4.20 o
 -13   2  13       24.09       22.52      4.32 o
 -12   2  13       64.17       66.61      5.88 o
 -11   2  13       21.38       21.10      4.00 o
 -10   2  13      164.52      160.63      8.20 o
  -9   2  13       15.85       16.37      3.74 o
  -8   2  13       52.46       49.66      2.79 o
  -7   2  13        1.07        0.89      1.94 o
  -6   2  13       48.75       48.40      3.26 o
  -5   2  13      202.78      202.39      6.12 o
  -4   2  13      109.26       98.47      4.50 o
  -3   2  13       30.60       32.98      2.01 o
  -2   2  13      106.68       97.70      3.24 o
  -1   2  13      290.53      258.89      5.29 o
   0   2  13        0.02       -0.76      1.64 o
   1   2  13      106.66       97.72      3.47 o
   2   2  13        1.89        1.67      1.62 o
   3   2  13       69.03       72.09      3.51 o
   4   2  13       11.19        8.58      2.06 o
   5   2  13        3.58        3.78      1.84 o
   6   2  13       56.57       52.51      3.38 o
   7   2  13        0.24        0.72      2.11 o
   8   2  13       29.38       34.45      3.37 o
   9   2  13      111.26      112.53      6.40 o
  10   2  13       41.71       45.76      4.44 o
  11   2  13       21.60       23.78      6.61 o
  12   2  13        9.85       11.69      3.98 o
  13   2  13        0.43       -4.11      4.11 o
  14   2  13        0.58        1.13      4.82 o
  15   2  13       11.61       23.28     10.10 o
 -16   3  13        4.87       13.38      7.04 o
 -15   3  13       21.70        5.11      6.55 o
 -14   3  13       48.56       60.22     10.12 o
 -13   3  13        7.17        1.80      3.71 o
 -12   3  13        0.14       -1.10      2.76 o
 -11   3  13       75.87       78.00      8.57 o
 -10   3  13        0.71       -2.55      2.55 o
  -9   3  13        6.78        5.30      1.98 o
  -8   3  13       39.94       41.41      3.19 o
  -7   3  13      145.84      149.73      5.37 o
  -6   3  13       14.15        8.42      2.41 o
  -5   3  13      175.57      164.37      5.75 o
  -4   3  13        7.40        2.06      1.90 o
  -3   3  13        0.35       -1.29      2.42 o
  -2   3  13        4.75        9.13      1.66 o
  -1   3  13        8.64        7.73      1.86 o
   0   3  13        9.25        5.17      1.81 o
   1   3  13       13.22        6.46      2.37 o
   2   3  13       51.04       53.55      3.61 o
   3   3  13        5.04        4.44      1.99 o
   4   3  13       12.19       13.20      2.16 o
   5   3  13       23.17       22.04      2.86 o
   6   3  13       19.50       17.85      3.38 o
   7   3  13       11.96       16.75      3.52 o
   8   3  13       51.01       51.33      4.39 o
   9   3  13        2.37       -0.56      3.19 o
  10   3  13       84.15       85.66      6.70 o
  11   3  13        2.28        1.31      3.78 o
  12   3  13       22.38       34.52      5.08 o
  13   3  13        0.82        6.76      4.90 o
  14   3  13       21.79       15.36      6.97 o
  15   3  13        0.63       -2.88      4.47 o
 -15   4  13        0.75       -0.18      6.12 o
 -14   4  13        0.07       -2.52      5.87 o
 -13   4  13       58.85       75.84     11.29 o
 -12   4  13        6.25        5.65      6.43 o
 -11   4  13       39.15       42.16      4.78 o
 -10   4  13       12.71       13.11      2.33 o
  -9   4  13       23.58       29.08      2.96 o
  -8   4  13       15.28       14.42      2.69 o
  -7   4  13        0.03        2.90      2.24 o
  -6   4  13      105.40      109.86      4.95 o
  -5   4  13       10.53       19.77      3.27 o
  -4   4  13       36.11       29.41      4.33 o
  -3   4  13       32.32       34.03      3.33 o
  -2   4  13       52.56       47.71      3.80 o
  -1   4  13       13.88       22.20      2.06 o
   0   4  13       20.53       22.04      2.26 o
   1   4  13      180.32      191.38      4.77 o
   2   4  13       28.38       28.69      3.46 o
   3   4  13       20.25       20.13      4.50 o
   4   4  13        0.79        1.67      2.04 o
   5   4  13        0.17        1.45      2.11 o
   6   4  13       22.35       17.37      2.83 o
   7   4  13      392.16      424.62     11.78 o
   8   4  13        3.48        5.23      3.01 o
   9   4  13       72.58       72.03      6.04 o
  10   4  13       64.41       70.36      6.24 o
  11   4  13        0.38        1.69      3.34 o
  12   4  13       75.47       95.10     11.66 o
  13   4  13       11.49       16.98      5.47 o
  14   4  13        1.53        1.66      5.21 o
 -15   5  13        0.26        2.46      6.86 o
 -14   5  13        0.97        2.98      6.77 o
 -13   5  13        1.15        4.15      6.37 o
 -12   5  13       40.88       36.52      4.64 o
 -11   5  13        4.11       -0.30      2.04 o
 -10   5  13        8.00        2.85      2.25 o
  -9   5  13       72.09       64.87      4.75 o
  -8   5  13        2.11        0.95      2.23 o
  -7   5  13        7.67        7.99      2.82 o
  -6   5  13       63.73       56.62      7.93 o
  -5   5  13      181.16      188.15      7.56 o
  -4   5  13      166.43      159.56      7.32 o
  -3   5  13        1.27        1.38      2.12 o
  -2   5  13        0.04       -1.70      1.70 o
  -1   5  13       14.90        9.71      1.71 o
   0   5  13        4.75        2.64      1.57 o
   1   5  13       14.08        8.68      2.27 o
   2   5  13        5.32        0.29      1.84 o
   3   5  13        5.36        3.37      2.33 o
   4   5  13        6.65       12.52      3.03 o
   5   5  13        0.30        2.81      2.46 o
   6   5  13      184.88      199.57      7.55 o
   7   5  13       23.67       29.56      3.58 o
   8   5  13       91.24       97.56      6.86 o
   9   5  13       34.48       44.04      5.46 o
  10   5  13       75.10       79.06      6.66 o
  11   5  13       31.08       17.20      4.43 o
  12   5  13       34.68       45.23      5.97 o
  13   5  13        0.33        1.69      3.83 o
  14   5  13        2.45        9.46      9.95 o
 -14   6  13       14.29       13.53      8.00 o
 -13   6  13        0.56        7.50      7.72 o
 -12   6  13       32.47       23.77      5.22 o
 -11   6  13       12.14        4.14      4.29 o
 -10   6  13       10.32        4.51      4.72 o
  -9   6  13       39.83       42.97      4.71 o
  -8   6  13       46.78       54.34      4.51 o
  -7   6  13        0.71        3.49      2.07 o
  -6   6  13       52.54       52.52      3.75 o
  -5   6  13      141.23      139.23      5.11 o
  -4   6  13       27.89       30.31      3.01 o
  -3   6  13        6.31        7.39      2.18 o
  -2   6  13       56.28       54.75      5.97 o
  -1   6  13       39.95       39.74      4.38 o
   0   6  13       66.74       67.20      3.08 o
   1   6  13       33.50       33.42      2.76 o
   2   6  13        0.18        0.68      2.20 o
   3   6  13       33.07       33.71      3.65 o
   4   6  13       41.18       41.32      3.95 o
   5   6  13       97.54      106.59      8.15 o
   6   6  13      105.58      108.01      8.05 o
   7   6  13       32.17       32.76      4.67 o
   8   6  13       64.85       66.85      7.52 o
   9   6  13        5.32        3.36      3.92 o
  10   6  13        0.02        3.19      3.99 o
  11   6  13       31.47       41.87      5.69 o
  12   6  13       35.44       42.11      6.07 o
  13   6  13        0.06        5.57      4.30 o
 -13   7  13        0.03        5.84      7.38 o
 -12   7  13      137.39      147.05     16.06 o
 -11   7  13      153.38      166.12     16.89 o
 -10   7  13       72.88       73.73      7.88 o
  -9   7  13        2.02        4.00      5.25 o
  -8   7  13        3.79        5.03      2.74 o
  -7   7  13      146.32      160.14      7.28 o
  -6   7  13        5.53        6.29      3.25 o
  -5   7  13        0.42        1.74      2.49 o
  -4   7  13        4.79        6.73      3.23 o
  -3   7  13       10.88        6.71      4.80 o
  -2   7  13       65.59       75.95      5.52 o
  -1   7  13       22.93       12.21      3.26 o
   0   7  13        4.60        9.15      2.95 o
   1   7  13        3.39        2.34      1.79 o
   2   7  13      126.85      130.59      5.25 o
   3   7  13       64.23       66.71      4.63 o
   4   7  13       55.39       55.87      4.53 o
   5   7  13        0.29       -0.83      2.37 o
   6   7  13       41.82       42.52      5.05 o
   7   7  13        5.01        4.35      3.46 o
   8   7  13        4.47       14.62      4.95 o
   9   7  13        0.03        5.24      4.18 o
  10   7  13       46.57       50.53      8.86 o
  11   7  13       27.01       27.70      6.19 o
  12   7  13        1.19        3.67      4.85 o
 -12   8  13        0.02       -5.54      6.61 o
 -11   8  13        9.98        2.49      7.23 o
 -10   8  13        9.71        9.73      5.24 o
  -9   8  13        5.44        1.72      4.74 o
  -8   8  13       24.16       21.69      9.69 o
  -7   8  13      126.48      125.95      8.34 o
  -6   8  13        0.15        0.93      2.73 o
  -5   8  13       11.39       16.62      3.57 o
  -4   8  13      128.42      130.97      7.08 o
  -3   8  13        5.13        6.59      3.05 o
  -2   8  13        0.11        1.28      2.70 o
  -1   8  13       68.25       67.98      5.57 o
   0   8  13       40.98       32.23      4.33 o
   1   8  13      141.16      139.61      8.77 o
   2   8  13      174.08      172.08      5.34 o
   3   8  13       13.19       10.71      2.95 o
   4   8  13       37.47       45.11      4.96 o
   5   8  13       10.10       13.03      3.94 o
   6   8  13       21.12       23.03      5.08 o
   7   8  13        1.38       -0.76      3.27 o
   8   8  13        5.92        4.60      7.67 o
   9   8  13       10.90        7.75      6.67 o
  10   8  13        0.01        2.39      4.62 o
  11   8  13        1.00        3.87      4.83 o
 -11   9  13       12.65       11.56      7.97 o
 -10   9  13       16.56       20.30      9.35 o
  -9   9  13        1.43        0.31      6.61 o
  -8   9  13       11.92       10.79      7.90 o
  -7   9  13       39.96       43.90      5.26 o
  -6   9  13        1.79        6.04      3.48 o
  -5   9  13       13.58       18.75      3.83 o
  -4   9  13       49.80       41.95      4.90 o
  -3   9  13       17.86       21.17      3.99 o
  -2   9  13        2.21        2.13      2.93 o
  -1   9  13        1.51       -0.56      2.77 o
   0   9  13       54.06       53.85      5.51 o
   1   9  13        3.02       -2.71      2.71 o
   2   9  13       11.42       15.41      4.21 o
   3   9  13       59.03       58.89     10.40 o
   4   9  13        0.51       -0.33      3.04 o
   5   9  13       25.63       24.08      4.41 o
   6   9  13       22.54       14.09      3.99 o
   7   9  13        0.20        0.03      3.33 o
   8   9  13        4.25        2.71      5.52 o
   9   9  13       21.98       23.42      6.35 o
  10   9  13       15.79       11.96      5.35 o
  -9  10  13       31.96        5.32      8.30 o
  -8  10  13        4.75       13.84      7.90 o
  -7  10  13        0.24       -4.32      4.32 o
  -6  10  13        1.35        0.35      3.19 o
  -5  10  13       21.11       21.86      4.49 o
  -4  10  13        7.05        5.84      3.23 o
  -3  10  13       30.00       39.93      5.01 o
  -2  10  13       10.69       12.55      3.75 o
  -1  10  13       18.12       16.32      4.08 o
   0  10  13        1.35        4.85      9.13 o
   1  10  13       57.16       51.92      9.69 o
   2  10  13        2.72       -0.18      3.81 o
   3  10  13       22.08       23.75      5.63 o
   4  10  13       29.58       33.69      6.25 o
   5  10  13        7.39        3.11      4.49 o
   6  10  13       11.17       -3.07      4.14 o
   7  10  13        0.00       -3.70      3.85 o
   8  10  13        4.61       -0.17      4.59 o
  -6  11  13        0.32       -3.07      3.07 o
  -5  11  13        0.95       -3.13      3.55 o
  -4  11  13       36.22       32.43      4.98 o
  -3  11  13        2.81        3.46      3.26 o
  -2  11  13       33.86       39.62     11.52 o
  -1  11  13       13.88       18.44     10.32 o
   0  11  13        0.69       -2.27      3.63 o
   1  11  13        8.34       11.63      4.92 o
   2  11  13        5.23        4.02      4.57 o
   3  11  13        7.67        9.63      4.69 o
   4  11  13        1.08       -1.55      4.11 o
   5  11  13       11.77       10.98      7.67 o
   6  11  13        0.10        2.65      5.20 o
  -1  12  13        1.26       -0.54      4.12 o
   0  12  13       28.30       27.06      6.37 o
   1  12  13       22.20       14.79      8.18 o
 -14   0  14       10.44       11.87      5.81 o
 -12   0  14       44.53       40.60      7.44 o
 -10   0  14       91.72       80.43      9.10 o
  -8   0  14       52.31       56.96      7.97 o
  -6   0  14        6.73        3.35      4.24 o
  -4   0  14       91.34       91.04      4.63 o
  -2   0  14        4.74        5.19      2.55 o
   0   0  14        1.84        0.40      2.15 o
   2   0  14       55.52       61.77      4.81 o
   4   0  14       18.42       15.98      3.44 o
   6   0  14        6.00       -0.82      4.37 o
   8   0  14       95.58      106.76      7.95 o
  10   0  14       93.02       79.95      7.76 o
  12   0  14       12.15       11.04      7.44 o
  14   0  14       84.45       92.17     13.81 o
 -15   1  14        0.43       -2.27      3.41 o
 -14   1  14       56.19       57.04      6.07 o
 -13   1  14       96.43      100.27      7.30 o
 -12   1  14        0.00        1.50      3.11 o
 -11   1  14      113.81      110.18      7.42 o
 -10   1  14        4.21        2.72      3.10 o
  -9   1  14       14.26        8.85      3.44 o
  -8   1  14       33.94       33.21      4.70 o
  -7   1  14       16.21       16.76      3.87 o
  -6   1  14       13.19       10.27      2.61 o
  -5   1  14        0.22        1.47      1.91 o
  -4   1  14        0.76       -1.26      1.33 o
  -3   1  14       66.59       70.71      3.04 o
  -2   1  14      431.33      412.90      7.54 o
  -1   1  14      121.58      110.77      3.84 o
   0   1  14        3.87        2.78      1.82 o
   1   1  14       12.78        9.77      2.27 o
   2   1  14        7.41       11.20      2.11 o
   3   1  14       40.56       43.37      3.07 o
   4   1  14       34.29       29.60      2.90 o
   5   1  14       16.00       11.21      3.58 o
   6   1  14       14.60        7.82      2.37 o
   7   1  14        4.42        2.52      1.90 o
   8   1  14       63.06       66.56      4.47 o
   9   1  14        1.78        2.46      2.90 o
  10   1  14       38.66       24.77      3.78 o
  11   1  14        6.58        5.71      3.83 o
  12   1  14       18.12       15.42      8.32 o
  13   1  14       19.00       20.97      6.40 o
  14   1  14        5.89       12.60      5.90 o
 -15   2  14       17.16       28.16      4.86 o
 -14   2  14       23.72       32.90      4.89 o
 -13   2  14        0.36        7.19      4.38 o
 -12   2  14        0.59       -1.83      4.00 o
 -11   2  14        1.93        5.67      3.30 o
 -10   2  14        0.71        1.30      2.92 o
  -9   2  14       35.30       34.13      4.75 o
  -8   2  14        3.96        2.02      1.66 o
  -7   2  14       58.08       54.43      3.33 o
  -6   2  14        5.45        4.30      2.19 o
  -5   2  14      178.47      175.35      5.95 o
  -4   2  14       37.52       44.31      3.51 o
  -3   2  14       20.72       23.42      1.99 o
  -2   2  14        4.11        6.86      1.74 o
  -1   2  14       12.29        7.33      1.90 o
   0   2  14       55.24       47.81      3.16 o
   1   2  14       31.42       36.19      2.85 o
   2   2  14        0.79       -1.62      1.67 o
   3   2  14       44.86       40.85      3.10 o
   4   2  14        4.71        7.33      2.04 o
   5   2  14       12.65       15.58      2.57 o
   6   2  14       46.46       48.29      5.26 o
   7   2  14        2.01        1.07      2.51 o
   8   2  14       67.62       63.21      4.35 o
   9   2  14        0.20        0.13      2.23 o
  10   2  14       23.42       15.05      4.08 o
  11   2  14       34.85       28.96      5.28 o
  12   2  14        0.21        1.64      3.67 o
  13   2  14        0.17        5.73      5.23 o
  14   2  14       27.14       29.00      6.99 o
 -15   3  14        7.72        9.23      7.04 o
 -14   3  14       32.82       29.28      8.76 o
 -13   3  14        3.96        7.95      3.56 o
 -12   3  14       10.72       14.35      5.37 o
 -11   3  14      126.24      129.29      9.15 o
 -10   3  14       57.08       54.03      8.18 o
  -9   3  14      147.07      132.35      4.60 o
  -8   3  14       54.64       56.13      3.55 o
  -7   3  14      117.90       99.93      4.59 o
  -6   3  14      108.94      114.27      5.00 o
  -5   3  14      111.95      104.93      4.89 o
  -4   3  14       39.22       33.82      3.79 o
  -3   3  14       57.74       60.56      4.71 o
  -2   3  14        4.53        6.13      1.65 o
  -1   3  14        2.55        5.06      1.79 o
   0   3  14        4.53        3.09      1.82 o
   1   3  14       55.45       45.85      3.13 o
   2   3  14       20.12       17.74      2.41 o
   3   3  14       11.61       12.01      2.42 o
   4   3  14      261.99      284.32      6.94 o
   5   3  14       92.88       97.15      4.76 o
   6   3  14      323.29      339.73     11.84 o
   7   3  14      200.22      196.77      7.51 o
   8   3  14        1.20        4.56      2.98 o
   9   3  14        2.32        0.60      2.77 o
  10   3  14       24.47       26.06      4.76 o
  11   3  14        0.02       -1.48      6.69 o
  12   3  14        3.78        2.71      3.60 o
  13   3  14       26.75       41.90      7.63 o
  14   3  14        5.86        6.36      9.73 o
 -14   4  14        0.76        2.18      6.40 o
 -13   4  14       31.64       29.86      8.92 o
 -12   4  14       14.92        8.42      5.41 o
 -11   4  14        0.59        1.94      2.89 o
 -10   4  14        4.57        1.99      2.05 o
  -9   4  14        2.40        1.01      2.29 o
  -8   4  14        8.78        5.32      2.48 o
  -7   4  14       49.29       55.44      3.98 o
  -6   4  14        1.47        0.20      2.41 o
  -5   4  14        3.26       -1.52      2.31 o
  -4   4  14       63.93       70.24      5.08 o
  -3   4  14       59.39       62.34      4.33 o
  -2   4  14        5.34        8.32      2.64 o
  -1   4  14        5.92        4.36      2.29 o
   0   4  14       33.46       33.55      2.67 o
   1   4  14       51.35       54.99      3.14 o
   2   4  14        2.84        2.67      1.79 o
   3   4  14        5.17       -1.35      1.80 o
   4   4  14        1.51       -1.62      2.26 o
   5   4  14      109.40      112.06      5.75 o
   6   4  14       59.38       59.03      4.23 o
   7   4  14       72.79       79.40      5.37 o
   8   4  14        3.73        3.88      4.02 o
   9   4  14        0.99        2.23      3.35 o
  10   4  14       21.53       15.51      4.20 o
  11   4  14       83.37       93.11      7.43 o
  12   4  14       42.55       46.83      6.05 o
  13   4  14        5.33       -1.63      4.89 o
 -14   5  14       55.66       65.23     11.96 o
 -13   5  14       19.74       16.27      8.52 o
 -12   5  14       52.88       62.68     11.50 o
 -11   5  14        3.09        5.08      3.94 o
 -10   5  14        6.28        3.84      2.43 o
  -9   5  14       10.86       10.38      3.53 o
  -8   5  14      248.37      240.44      8.61 o
  -7   5  14       33.96       39.66      4.25 o
  -6   5  14      134.48      139.38      6.78 o
  -5   5  14       97.03       97.07      7.59 o
  -4   5  14        3.78        8.35      3.21 o
  -3   5  14        0.01        1.42      2.28 o
  -2   5  14        0.65        1.87      2.40 o
  -1   5  14       48.92       52.54      4.10 o
   0   5  14        0.02       -0.88      1.61 o
   1   5  14        4.86        7.37      2.02 o
   2   5  14        5.42        4.68      2.22 o
   3   5  14       16.65       17.64      3.08 o
   4   5  14       46.44       56.41      6.97 o
   5   5  14       77.39       77.33      5.21 o
   6   5  14       52.96       52.22      4.74 o
   7   5  14        0.00       -0.47      2.92 o
   8   5  14       50.06       52.73      8.81 o
   9   5  14        0.68       -1.29      3.68 o
  10   5  14        5.59        5.81      3.92 o
  11   5  14        6.60       -4.10      4.36 o
  12   5  14        7.99       11.42      4.37 o
  13   5  14       24.84       26.89      6.94 o
 -13   6  14       13.82        1.72      6.95 o
 -12   6  14       11.08       19.47      7.90 o
 -11   6  14       12.90       17.68      8.12 o
 -10   6  14       62.68       65.70      8.80 o
  -9   6  14        0.12        1.61      2.31 o
  -8   6  14       90.99       96.98      4.84 o
  -7   6  14        4.68        3.38      2.26 o
  -6   6  14      159.67      173.62      6.45 o
  -5   6  14      114.07      129.90      6.49 o
  -4   6  14       16.84       20.11      2.98 o
  -3   6  14        0.08       -0.29      2.07 o
  -2   6  14       93.00       99.97      6.22 o
  -1   6  14        1.47       -1.73      2.52 o
   0   6  14       26.67       29.98      2.83 o
   1   6  14       30.14       39.08      2.98 o
   2   6  14        1.44        2.85      2.10 o
   3   6  14       48.19       61.15      4.29 o
   4   6  14       26.51       23.25      3.56 o
   5   6  14       17.20       18.18      3.57 o
   6   6  14        0.11        0.20      2.91 o
   7   6  14       43.99       52.56      7.95 o
   8   6  14        4.37        4.47      5.07 o
   9   6  14        0.75       -3.71      3.71 o
  10   6  14        7.16        3.58      4.50 o
  11   6  14        8.77        7.79      4.82 o
  12   6  14        2.77        6.36      5.02 o
 -12   7  14       42.59       34.45      9.66 o
 -11   7  14        7.34       18.27      8.12 o
 -10   7  14        8.43        3.51      6.27 o
  -9   7  14       10.29       12.24      4.46 o
  -8   7  14       14.28        9.41      3.77 o
  -7   7  14        3.86        0.84      2.87 o
  -6   7  14        3.17       -0.74      2.85 o
  -5   7  14       78.62       93.25      7.29 o
  -4   7  14       45.76       51.88      4.96 o
  -3   7  14      129.32      142.06      7.35 o
  -2   7  14        3.83        0.97      2.86 o
  -1   7  14       13.93       10.77      3.31 o
   0   7  14       14.68       20.23      3.86 o
   1   7  14      133.18      139.59      9.93 o
   2   7  14       25.06       22.78      2.82 o
   3   7  14      207.42      234.18      6.81 o
   4   7  14       19.18       25.04      3.68 o
   5   7  14       33.04       36.03      5.03 o
   6   7  14       18.08       18.00      4.26 o
   7   7  14       53.62       62.87      6.24 o
   8   7  14       31.52       30.39      6.30 o
   9   7  14       50.79       51.15     11.27 o
  10   7  14        0.10       -1.44      4.49 o
  11   7  14        5.75        9.53      5.29 o
 -11   8  14       29.04       25.62      9.26 o
 -10   8  14        0.01       -5.41      6.34 o
  -9   8  14       59.67       62.49      9.50 o
  -8   8  14        1.01        2.17      3.15 o
  -7   8  14       32.96       33.76      5.05 o
  -6   8  14       19.01       25.74      8.69 o
  -5   8  14        1.79        8.04      5.14 o
  -4   8  14        3.71        3.69      3.23 o
  -3   8  14       26.04       26.12      7.89 o
  -2   8  14        4.00        6.02      3.15 o
  -1   8  14        1.56        0.43      2.88 o
   0   8  14        3.93        5.71      3.27 o
   1   8  14        0.25        4.55      3.44 o
   2   8  14      167.82      177.76      9.85 o
   3   8  14        4.26        3.77      2.41 o
   4   8  14       30.21       30.90      6.85 o
   5   8  14       12.31       12.86      3.87 o
   6   8  14        0.01        1.84      3.49 o
   7   8  14        0.29       -1.33      3.62 o
   8   8  14       76.46      102.20      9.62 o
   9   8  14        7.84        7.15      5.19 o
  10   8  14       71.28       83.29      9.49 o
  -9   9  14        0.08       -4.98      6.15 o
  -8   9  14       33.68       21.19      8.70 o
  -7   9  14        8.15       10.25      3.89 o
  -6   9  14        3.90        2.36      3.31 o
  -5   9  14        5.91        5.08      7.32 o
  -4   9  14        1.41       -3.17      3.17 o
  -3   9  14        4.35        3.43      3.09 o
  -2   9  14      179.01      197.62      9.11 o
  -1   9  14        0.84        0.15      4.15 o
   0   9  14      206.50      252.45     18.27 o
   1   9  14       30.78       42.31      5.45 o
   2   9  14        0.58       -3.09      7.86 o
   3   9  14        8.72       10.67      3.36 o
   4   9  14       19.31       11.02      4.59 o
   5   9  14       25.68       26.52      9.61 o
   6   9  14        0.00       -3.38      3.38 o
   7   9  14        0.02       -0.35      5.55 o
   8   9  14       15.42       26.30      6.41 o
  -7  10  14       18.16       28.45      9.81 o
  -6  10  14        1.02        7.46      5.06 o
  -5  10  14       35.37       40.79      8.06 o
  -4  10  14       13.20       10.77      3.82 o
  -3  10  14        4.51        4.61      3.46 o
  -2  10  14       45.45       45.82      8.01 o
  -1  10  14       16.71       21.85      4.40 o
   0  10  14      148.61      141.87     10.03 o
   1  10  14        4.30        1.63      4.03 o
   2  10  14       55.91       45.89      6.95 o
   3  10  14        2.30        2.24      4.32 o
   4  10  14       19.61       38.81      6.79 o
   5  10  14       23.96       20.30      5.60 o
   6  10  14        1.57       -2.51      3.78 o
  -4  11  14        3.89        1.40      3.71 o
  -3  11  14       10.94        6.49      4.44 o
  -2  11  14       29.83       31.61      6.12 o
  -1  11  14       21.65       21.51      5.75 o
   0  11  14        1.17       10.37      5.01 o
   1  11  14        3.81        1.18      4.45 o
   2  11  14        2.26        0.48      4.71 o
   3  11  14        9.30        6.35      4.74 o
 -13   0  15      101.51      105.28     11.04 o
 -11   0  15       27.01       21.93      6.55 o
  -9   0  15       28.51       33.06      7.32 o
  -7   0  15        1.68        2.89      4.61 o
  -5   0  15       63.45       69.17      3.73 o
  -3   0  15       32.63       32.69      3.53 o
  -1   0  15      475.39      441.39     15.24 o
   1   0  15      247.38      237.26     10.90 o
   3   0  15       22.18       14.60      5.37 o
   5   0  15       31.16       36.75     10.33 o
   7   0  15       26.98       36.05      6.05 o
   9   0  15        9.09        6.53      8.76 o
  11   0  15       21.25       31.40      9.47 o
  13   0  15      109.90      154.06     16.92 o
 -14   1  15       16.99       21.81      4.85 o
 -13   1  15      112.89      134.80      8.59 o
 -12   1  15        0.12        0.61      3.22 o
 -11   1  15      220.89      220.52     10.46 o
 -10   1  15        8.15        0.50      4.11 o
  -9   1  15       71.67       69.63      6.32 o
  -8   1  15       14.73       13.26      4.00 o
  -7   1  15      111.36      111.40      7.59 o
  -6   1  15        0.32       -1.77      1.77 o
  -5   1  15        0.11        0.37      2.35 o
  -4   1  15       37.85       34.56      2.26 o
  -3   1  15      150.51      146.14      4.28 o
  -2   1  15        3.22       -0.22      1.81 o
  -1   1  15        3.38        4.94      2.23 o
   0   1  15        1.58        2.41      2.18 o
   1   1  15        3.34        5.18      2.24 o
   2   1  15        0.28        4.33      2.30 o
   3   1  15        2.03        1.34      2.01 o
   4   1  15        9.34        5.48      2.53 o
   5   1  15        2.75        1.38      2.49 o
   6   1  15        1.01       -0.64      2.11 o
   7   1  15       14.12       11.50      2.45 o
   8   1  15        0.78       -0.67      3.13 o
   9   1  15       20.43       24.63      4.22 o
  10   1  15       17.31       14.44      3.54 o
  11   1  15        2.05       -1.32      3.45 o
  12   1  15       13.60       10.32      5.57 o
  13   1  15        5.97       17.40      6.26 o
 -14   2  15        9.58        5.53      3.69 o
 -13   2  15       19.26       15.54      4.40 o
 -12   2  15       57.13       63.00      6.23 o
 -11   2  15        5.01        6.97      3.56 o
 -10   2  15       51.35       49.06      5.66 o
  -9   2  15       32.20       26.51      4.68 o
  -8   2  15        2.91       -2.38      3.75 o
  -7   2  15       43.36       37.96      3.06 o
  -6   2  15       26.29       26.44      3.07 o
  -5   2  15        1.98        1.12      2.19 o
  -4   2  15      181.84      178.33      6.36 o
  -3   2  15      177.57      172.77      4.62 o
  -2   2  15       82.23       74.35      3.57 o
  -1   2  15      139.23      130.62      4.74 o
   0   2  15        0.41        0.90      1.92 o
   1   2  15       15.72       17.08      4.05 o
   2   2  15       21.01       23.56      3.08 o
   3   2  15       88.47       97.32      5.39 o
   4   2  15       27.07       29.68      3.31 o
   5   2  15       69.64       73.24      4.18 o
   6   2  15       13.98        9.54      2.62 o
   7   2  15        0.00       -2.14      2.42 o
   8   2  15       32.42       27.22      3.54 o
   9   2  15      110.33      109.52      6.71 o
  10   2  15        3.86        2.38      3.37 o
  11   2  15       21.04       17.44      4.72 o
  12   2  15        3.95        5.98      5.39 o
  13   2  15       36.16       38.11      7.52 o
 -14   3  15        5.05       -1.11      6.12 o
 -13   3  15       20.06       19.89      8.20 o
 -12   3  15        0.69       -1.95      3.02 o
 -11   3  15       23.11       25.37      4.68 o
 -10   3  15       18.10       15.48      4.00 o
  -9   3  15        0.96        1.09      2.15 o
  -8   3  15        4.74        2.55      2.20 o
  -7   3  15       21.30       15.89      2.81 o
  -6   3  15        2.29        3.43      2.38 o
  -5   3  15        0.03       -0.08      4.24 o
  -4   3  15       33.72       31.55      4.05 o
  -3   3  15       16.91       15.62      3.38 o
  -2   3  15        9.18        8.64      1.88 o
  -1   3  15       58.13       59.65      3.37 o
   0   3  15      135.80      131.09      4.60 o
   1   3  15        2.78        0.73      2.23 o
   2   3  15        0.20       -2.09      2.09 o
   3   3  15        0.15       -1.45      2.16 o
   4   3  15        5.19        4.16      2.36 o
   5   3  15       98.96      101.25      5.73 o
   6   3  15       12.15       24.94      7.30 o
   7   3  15       22.96       22.81      3.70 o
   8   3  15        0.04       -1.49      2.18 o
   9   3  15       21.66       24.43      7.33 o
  10   3  15        8.45       10.05      4.11 o
  11   3  15        4.35        1.02      3.71 o
  12   3  15        3.25        3.85      3.97 o
  13   3  15        0.02        3.01      5.58 o
 -13   4  15        7.82       -1.85      5.35 o
 -12   4  15       20.07       18.40      6.21 o
 -11   4  15       28.33       38.61      5.11 o
 -10   4  15        4.20        0.93      2.66 o
  -9   4  15        0.98        0.69      2.19 o
  -8   4  15       66.39       69.11      4.28 o
  -7   4  15        8.93        6.63      2.82 o
  -6   4  15       47.80       54.34      4.79 o
  -5   4  15        3.70        3.08      2.75 o
  -4   4  15       50.40       55.73      4.96 o
  -3   4  15       14.59        4.73      2.88 o
  -2   4  15      188.84      199.26     12.87 o
  -1   4  15       21.31       23.23      2.26 o
   0   4  15       32.25       28.65      2.90 o
   1   4  15       13.91       19.14      2.51 o
   2   4  15        1.23        1.20      1.98 o
   3   4  15       60.72       62.06      5.28 o
   4   4  15       13.81       18.11      3.38 o
   5   4  15       55.28       61.47      4.96 o
   6   4  15        3.64       -0.70      2.85 o
   7   4  15       18.80       18.41      4.11 o
   8   4  15       13.39        9.65      4.52 o
   9   4  15        9.55        5.78      6.15 o
  10   4  15        0.44       -2.89      3.37 o
  11   4  15        0.40       -2.70      3.44 o
  12   4  15       32.23       32.19      5.80 o
 -13   5  15       21.34       24.66      9.13 o
 -12   5  15        3.31       -1.01      6.40 o
 -11   5  15        5.26        1.75      6.86 o
 -10   5  15        0.01       -0.88      2.68 o
  -9   5  15       20.93       22.77      3.64 o
  -8   5  15       15.14       14.80      4.73 o
  -7   5  15      211.03      222.22     10.07 o
  -6   5  15       21.09       19.71      3.86 o
  -5   5  15       61.94       63.47      5.25 o
  -4   5  15       22.76       24.59      4.11 o
  -3   5  15       21.04       21.24      3.36 o
  -2   5  15       31.00       31.49      3.43 o
  -1   5  15       38.93       36.05      3.89 o
   0   5  15        0.69       -0.47      1.65 o
   1   5  15        1.65       -1.87      1.87 o
   2   5  15        0.42       -1.32      2.14 o
   3   5  15        4.14        0.93      3.49 o
   4   5  15        5.12        5.82      3.30 o
   5   5  15       79.61       87.62      5.55 o
   6   5  15        0.07       -0.66      2.73 o
   7   5  15        4.58        2.14      4.12 o
   8   5  15        2.20        2.80      4.20 o
   9   5  15        7.01        4.86      4.70 o
  10   5  15        4.66       15.15      6.93 o
  11   5  15        0.00        1.79      4.78 o
  12   5  15       25.91       30.52      6.73 o
 -12   6  15        0.94        1.23      6.80 o
 -11   6  15        3.43        6.70      6.83 o
 -10   6  15        0.55        1.54      5.54 o
  -9   6  15        2.66       -2.22      2.22 o
  -8   6  15       49.50       53.17      4.09 o
  -7   6  15        0.31        0.73      2.33 o
  -6   6  15        2.38       -0.26      2.41 o
  -5   6  15       66.10       79.29      6.33 o
  -4   6  15       25.15       21.09      3.30 o
  -3   6  15       83.04       88.63      5.84 o
  -2   6  15       26.64       34.15      6.66 o
  -1   6  15       71.36       80.99      7.30 o
   0   6  15        9.31        8.44      3.33 o
   1   6  15        3.33        1.99      2.07 o
   2   6  15       35.95       30.03      3.15 o
   3   6  15       99.51      112.70      5.87 o
   4   6  15       16.28       17.89      3.47 o
   5   6  15        2.72        1.48      2.74 o
   6   6  15       57.38       58.63      6.06 o
   7   6  15        3.19        7.87      8.55 o
   8   6  15       58.41       58.43     17.42 o
   9   6  15        7.20       10.42      9.76 o
  10   6  15        6.69        5.98      4.88 o
  11   6  15        0.41        1.70      4.85 o
 -11   7  15       14.07       14.49      8.21 o
 -10   7  15       18.48       23.22      8.43 o
  -9   7  15        4.35       17.96      8.33 o
  -8   7  15       13.26       20.93      5.83 o
  -7   7  15       88.01       88.53      7.38 o
  -6   7  15       14.05        9.41      3.92 o
  -5   7  15      134.73      142.59      9.11 o
  -4   7  15       43.56       47.49      6.05 o
  -3   7  15        0.04       -1.00      3.41 o
  -2   7  15       91.83      105.00      6.92 o
  -1   7  15       12.45       20.17      4.14 o
   0   7  15      186.96      194.20      8.98 o
   1   7  15        0.03        0.37      2.53 o
   2   7  15        9.21       11.36      2.98 o
   3   7  15       44.92       48.49      6.13 o
   4   7  15       79.98       83.99      5.51 o
   5   7  15       13.07       21.50      4.29 o
   6   7  15        3.86        3.10      3.48 o
   7   7  15        9.98        9.55      3.99 o
   8   7  15        0.40       -2.15      4.01 o
   9   7  15       34.60       36.52      7.02 o
  10   7  15        0.76        7.91      5.03 o
  -9   8  15        6.25        6.37      6.89 o
  -8   8  15        2.43       -2.11      3.04 o
  -7   8  15       51.18       55.53      6.14 o
  -6   8  15      107.26      113.26      8.32 o
  -5   8  15      116.53      121.43     12.79 o
  -4   8  15       61.41       62.26      7.90 o
  -3   8  15        4.27       14.17      9.76 o
  -2   8  15       45.29       54.28      5.65 o
  -1   8  15      101.92      118.26      7.54 o
   0   8  15       15.59       27.32      7.14 o
   1   8  15      189.31      199.87      9.38 o
   2   8  15       61.01       68.79      8.97 o
   3   8  15        5.34        2.06      3.14 o
   4   8  15        4.34        8.05      4.43 o
   5   8  15       31.23       30.05      6.38 o
   6   8  15       89.34       95.10      9.26 o
   7   8  15       33.87       28.71      6.44 o
   8   8  15       28.82       44.52     11.49 o
   9   8  15        0.01        5.43      4.89 o
  -8   9  15       14.91       17.38      8.06 o
  -7   9  15       30.16       32.22      5.87 o
  -6   9  15       62.38       66.15     10.09 o
  -5   9  15        5.72        0.97      6.10 o
  -4   9  15       52.68       61.23      6.89 o
  -3   9  15       18.12       14.32      8.27 o
  -2   9  15        2.51        5.04      6.72 o
  -1   9  15       30.06       30.87      4.92 o
   0   9  15        0.26        6.93      3.66 o
   1   9  15      149.25      177.26     11.91 o
   2   9  15        2.76        1.42      4.25 o
   3   9  15       72.54       83.68      8.77 o
   4   9  15        0.61        0.65      4.00 o
   5   9  15        1.74       -2.87      3.44 o
   6   9  15       18.71       26.03      6.89 o
   7   9  15        0.38        5.54      8.46 o
  -5  10  15        1.17        2.22      4.07 o
  -4  10  15        0.20        1.97      3.82 o
  -3  10  15       11.55       12.36      4.78 o
  -2  10  15       45.70       50.69      5.95 o
  -1  10  15       37.58       46.58     13.84 o
   0  10  15       48.17       43.53      7.89 o
   1  10  15        0.79        1.34      4.53 o
   2  10  15        0.15        2.62      4.45 o
   3  10  15       23.13       20.66      5.84 o
   4  10  15       20.59       22.85      6.32 o
 -12   0  16       88.56       94.73     10.73 o
 -10   0  16       94.97      117.06     11.50 o
  -8   0  16       17.12        9.16      5.54 o
  -6   0  16       32.41       33.95      7.35 o
  -4   0  16        0.00       -2.25      2.25 o
  -2   0  16        4.04        4.27      3.03 o
   0   0  16       66.65       85.62      7.23 o
   2   0  16      100.29      109.44      8.84 o
   4   0  16      130.44      155.08     17.21 o
   6   0  16        4.75        0.09      3.04 o
   8   0  16       35.74       25.91      4.57 o
  10   0  16        0.31        2.87      4.57 o
  12   0  16       15.79        0.28      7.66 o
 -13   1  16        1.86       -0.78      3.54 o
 -12   1  16        0.14        0.33      3.43 o
 -11   1  16        2.49        0.09      3.47 o
 -10   1  16       33.36       32.65      5.23 o
  -9   1  16       21.35       24.22      4.93 o
  -8   1  16       59.20       59.70      6.27 o
  -7   1  16       16.00       16.94      4.28 o
  -6   1  16        0.12       -1.82      1.82 o
  -5   1  16       11.92       13.63      2.66 o
  -4   1  16        0.11        0.22      1.82 o
  -3   1  16       24.35       22.65      2.41 o
  -2   1  16       55.56       48.80      4.14 o
  -1   1  16      125.36      130.30      5.01 o
   0   1  16       60.06       58.28      4.38 o
   1   1  16       82.62       89.32      5.66 o
   2   1  16        2.28        4.42      3.46 o
   3   1  16        5.96        9.02      4.91 o
   4   1  16        3.79        1.31      2.66 o
   5   1  16       30.88       26.99      3.41 o
   6   1  16        2.50        3.98      2.35 o
   7   1  16       40.53       42.73      3.80 o
   8   1  16        4.96        4.23      2.63 o
   9   1  16       11.63       11.16      3.37 o
  10   1  16       21.95       25.79      5.39 o
  11   1  16       20.34       24.92      5.20 o
  12   1  16        7.17        3.81      5.30 o
 -13   2  16       42.35       39.20      8.07 o
 -12   2  16      100.92      114.73     18.67 o
 -11   2  16       45.71       50.48     12.62 o
 -10   2  16       19.86       23.57      4.95 o
  -9   2  16       24.32       16.32      4.36 o
  -8   2  16       12.87       10.42      4.00 o
  -7   2  16       22.19       21.89      2.64 o
  -6   2  16       28.38       32.83      3.59 o
  -5   2  16       14.09        9.75      2.79 o
  -4   2  16       13.09       12.31      2.97 o
  -3   2  16        0.07        0.87      1.97 o
  -2   2  16       33.44       34.26      2.85 o
  -1   2  16       63.76       65.30      3.83 o
   0   2  16       65.01       63.40      3.93 o
   1   2  16      226.73      232.26      7.07 o
   2   2  16       47.37       51.38      4.42 o
   3   2  16        2.71        1.53      2.54 o
   4   2  16       63.29       70.27      4.56 o
   5   2  16       28.33       20.96      3.84 o
   6   2  16       87.01       92.73      6.84 o
   7   2  16        7.31       13.56      3.57 o
   8   2  16       28.90       30.02      3.81 o
   9   2  16       43.17       46.03      4.44 o
  10   2  16       83.72       82.18      8.95 o
  11   2  16        5.78        6.06      4.08 o
  12   2  16        6.46        6.87      5.53 o
 -13   3  16        9.73       10.13      9.36 o
 -12   3  16        0.02        5.18      3.53 o
 -11   3  16        2.10       -1.79      3.22 o
 -10   3  16        7.21       13.36      4.12 o
  -9   3  16       54.66       59.72      6.26 o
  -8   3  16        0.19        0.91      2.16 o
  -7   3  16        5.98        7.31      3.03 o
  -6   3  16       15.51       14.77      2.98 o
  -5   3  16        9.15       13.30      3.40 o
  -4   3  16        0.03       -1.65      2.67 o
  -3   3  16       38.82       32.80      5.81 o
  -2   3  16       37.48       32.80      2.41 o
  -1   3  16      263.67      268.90      6.73 o
   0   3  16       12.45       15.68      3.24 o
   1   3  16       66.85       54.33      4.61 o
   2   3  16        0.60       -0.21      2.12 o
   3   3  16       22.10       30.93      3.44 o
   4   3  16       26.18       25.85      3.42 o
   5   3  16        0.01       -2.08      2.64 o
   6   3  16        0.72        2.87      3.10 o
   7   3  16      107.57      122.45      7.86 o
   8   3  16        4.77        2.38      2.85 o
   9   3  16       25.66       17.20      5.62 o
  10   3  16       27.65       33.46     12.15 o
  11   3  16        2.80        7.54      4.16 o
  12   3  16        2.64        1.02      5.54 o
 -12   4  16       23.58       24.02      8.15 o
 -11   4  16       20.66       23.49      4.66 o
 -10   4  16       40.84       53.49      6.04 o
  -9   4  16        5.78        4.77      2.88 o
  -8   4  16        0.25       -1.73      2.31 o
  -7   4  16       70.03       72.36      5.29 o
  -6   4  16       14.49       10.67      3.56 o
  -5   4  16        0.85       -3.97      3.97 o
  -4   4  16        2.59       -0.39      2.71 o
  -3   4  16       52.91       57.61      5.34 o
  -2   4  16        3.66        4.13      3.02 o
  -1   4  16        0.02       -0.02      1.76 o
   0   4  16       52.35       57.31      3.35 o
   1   4  16       59.80       60.40      3.96 o
   2   4  16       98.76      104.82      5.15 o
   3   4  16        0.04       -0.28      2.55 o
   4   4  16        0.00       -2.89      3.00 o
   5   4  16        2.98       -2.38      2.64 o
   6   4  16       69.01       74.68     10.36 o
   7   4  16        0.06        3.34      3.61 o
   8   4  16       13.60       16.12      5.30 o
   9   4  16       18.93       24.20      5.95 o
  10   4  16        0.01       -0.80      4.14 o
  11   4  16        0.07        2.71      4.82 o
 -11   5  16        9.17       17.68      7.78 o
 -10   5  16       12.44        9.11      4.69 o
  -9   5  16       22.87       25.47      9.09 o
  -8   5  16        1.84        0.10      3.30 o
  -7   5  16       16.18       25.96      4.23 o
  -6   5  16      170.40      174.30      8.12 o
  -5   5  16       88.85       86.19      6.19 o
  -4   5  16       12.98       13.63      4.78 o
  -3   5  16       35.67       45.05      4.31 o
  -2   5  16        5.63       10.85      3.29 o
  -1   5  16       59.17       67.43      9.64 o
   0   5  16       10.02        9.38      2.00 o
   1   5  16        0.00        0.57      2.13 o
   2   5  16       11.18       13.49      3.29 o
   3   5  16        3.95       -1.11      2.65 o
   4   5  16        0.23       -2.42      2.42 o
   5   5  16       22.64       18.63      3.60 o
   6   5  16       35.79       35.28      4.80 o
   7   5  16       34.61       31.97     11.46 o
   8   5  16       30.53       18.96      6.50 o
   9   5  16        1.54        7.00      4.88 o
  10   5  16       10.91       19.78      6.11 o
 -10   6  16        1.38        0.55      5.72 o
  -9   6  16       10.03        8.48      2.88 o
  -8   6  16      137.52      139.10      6.98 o
  -7   6  16       53.46       42.59      4.06 o
  -6   6  16      137.85      142.83      6.37 o
  -5   6  16       10.56        7.90      2.78 o
  -4   6  16        5.50        6.05      2.99 o
  -3   6  16        7.51        4.06      3.78 o
  -2   6  16      142.77      130.88      9.25 o
  -1   6  16      156.48      182.08      8.73 o
   0   6  16      197.05      225.16      9.72 o
   1   6  16       60.84       70.23      4.42 o
   2   6  16       86.41       91.20      4.56 o
   3   6  16       22.08       23.21      3.66 o
   4   6  16       42.24       40.97      4.80 o
   5   6  16        0.01        2.62      3.07 o
   6   6  16       35.42       27.90      5.05 o
   7   6  16        7.78       10.25      4.87 o
   8   6  16       17.09       13.75      5.45 o
   9   6  16        2.92        4.88      4.78 o
  -9   7  16       61.42       72.15     12.98 o
  -8   7  16        0.19        0.57      3.46 o
  -7   7  16        4.01        1.79      3.34 o
  -6   7  16        0.11        0.22      3.48 o
  -5   7  16        0.16       -1.05      3.38 o
  -4   7  16        1.48        4.38      3.79 o
  -3   7  16       19.56       17.61      8.44 o
  -2   7  16        9.85       16.62      5.61 o
  -1   7  16       31.69       32.75      4.98 o
   0   7  16        1.02        2.26      3.26 o
   1   7  16       76.45       76.97      6.74 o
   2   7  16        0.70        0.38      2.60 o
   3   7  16       60.45       59.29      4.82 o
   4   7  16       34.01       37.39      5.25 o
   5   7  16        4.07        7.18      5.46 o
   6   7  16        3.47        6.52      7.03 o
   7   7  16        2.26       -0.88      4.14 o
   8   7  16       14.36       13.05      9.44 o
  -8   8  16        8.12        9.69      8.18 o
  -7   8  16        4.56       14.51      4.33 o
  -6   8  16       64.05       48.14      6.27 o
  -5   8  16       45.34       56.10      7.89 o
  -4   8  16       62.99       69.01     13.13 o
  -3   8  16       30.22       34.26      5.82 o
  -2   8  16        6.47        2.54      3.85 o
  -1   8  16       54.17       67.52     10.89 o
   0   8  16        6.81       13.21      4.09 o
   1   8  16       95.18      106.52      7.70 o
   2   8  16       15.10       25.45      7.11 o
   3   8  16       13.08       13.55      5.66 o
   4   8  16        0.93       -1.40      3.86 o
   5   8  16        0.61        8.30      4.66 o
   6   8  16       44.99       41.70      7.20 o
   7   8  16        1.48       11.45      5.65 o
  -5   9  16        1.57        1.01      3.49 o
  -4   9  16        0.67        5.83      4.10 o
  -3   9  16       13.39       19.66      4.93 o
  -2   9  16       19.05       19.58      5.25 o
  -1   9  16       12.56        8.85      3.77 o
   0   9  16        0.06        6.61      3.91 o
   1   9  16        2.99        0.31      4.28 o
   2   9  16        1.74       -3.13      3.80 o
   3   9  16        4.20        6.56      4.76 o
   4   9  16       41.92       39.21      9.07 o
 -11   0  17        7.10        6.89      5.75 o
  -9   0  17        2.26        2.37      4.86 o
  -7   0  17       27.64       25.46      7.29 o
  -5   0  17       40.51       37.61      8.21 o
  -3   0  17       45.23       46.70      5.15 o
  -1   0  17       34.74       34.83      8.43 o
   1   0  17       21.04       23.98      5.58 o
   3   0  17        9.08        4.03      4.60 o
   5   0  17       33.55       35.34      8.55 o
   7   0  17       45.52       47.32      5.72 o
   9   0  17       30.61       27.23      6.31 o
  11   0  17       45.53       40.32     10.73 o
 -12   1  17       10.86       18.49      4.88 o
 -11   1  17       19.34       17.86      4.86 o
 -10   1  17        2.90        0.61      5.75 o
  -9   1  17        0.01       -3.09      3.09 o
  -8   1  17        9.75        6.08      4.47 o
  -7   1  17        7.88       11.00      4.15 o
  -6   1  17       77.00       73.18      4.39 o
  -5   1  17        0.88       -0.08      2.23 o
  -4   1  17        0.06       -2.10      2.72 o
  -3   1  17       16.35       12.20      2.18 o
  -2   1  17        0.00        0.03      2.06 o
  -1   1  17        2.77        6.30      2.46 o
   0   1  17        4.49        1.50      3.08 o
   1   1  17       70.23       81.01      5.79 o
   2   1  17       59.46       67.87      5.07 o
   3   1  17       17.23       16.15      3.94 o
   4   1  17        0.47       -3.26      3.26 o
   5   1  17        1.28       -2.51      2.78 o
   6   1  17       29.61       28.97      4.11 o
   7   1  17        2.84        5.93      3.64 o
   8   1  17        4.42        2.33      2.78 o
   9   1  17        0.19       -0.44      3.05 o
  10   1  17        0.30        6.68      4.48 o
  11   1  17        9.94        0.96      5.83 o
 -12   2  17       12.84       10.22      4.47 o
 -11   2  17       56.04       59.84      6.61 o
 -10   2  17        0.05        4.13      4.61 o
  -9   2  17       55.98       56.43      6.54 o
  -8   2  17       26.37       25.97      5.13 o
  -7   2  17        0.05       -2.47      5.40 o
  -6   2  17        1.36        2.61      2.37 o
  -5   2  17        0.07       -1.76      2.85 o
  -4   2  17        4.18        0.77      2.92 o
  -3   2  17       91.28       94.69      6.24 o
  -2   2  17        6.35        1.12      2.09 o
  -1   2  17        0.22        2.75      2.44 o
   0   2  17      161.07      167.50      5.96 o
   1   2  17        6.86        6.15      3.02 o
   2   2  17       16.27       20.53      4.14 o
   3   2  17       14.86       13.04      3.38 o
   4   2  17       67.80       72.43      6.34 o
   5   2  17        1.77       -1.31      2.58 o
   6   2  17       72.28       72.52      6.57 o
   7   2  17        6.61        5.55      3.26 o
   8   2  17       23.94       16.49      3.84 o
   9   2  17       54.97       54.50      7.84 o
  10   2  17        0.01       -0.48      4.67 o
  11   2  17        0.46       -6.83      7.63 o
 -11   3  17       18.44       32.42      5.63 o
 -10   3  17        4.77        1.43      3.66 o
  -9   3  17       24.27       24.88      5.14 o
  -8   3  17        6.86       10.60      6.83 o
  -7   3  17       13.04       16.65      3.65 o
  -6   3  17       51.56       60.25      4.37 o
  -5   3  17        0.64        0.83      2.97 o
  -4   3  17        3.21        5.90      3.40 o
  -3   3  17       15.15       21.32      4.06 o
  -2   3  17       12.88       19.14      4.17 o
  -1   3  17      137.12      136.67      6.34 o
   0   3  17        0.17       -1.53      2.28 o
   1   3  17      117.66      119.70      6.85 o
   2   3  17        0.56        2.20      2.73 o
   3   3  17       37.47       35.03      3.83 o
   4   3  17       11.37       13.31      3.19 o
   5   3  17        1.14       -2.71      2.71 o
   6   3  17       23.46       23.90      4.75 o
   7   3  17        0.65        0.53      4.09 o
   8   3  17        6.35        4.33      3.22 o
   9   3  17        0.91        1.46      4.46 o
  10   3  17       13.24       11.42      5.49 o
 -11   4  17       14.40       19.85      6.07 o
 -10   4  17        6.40        5.37      3.98 o
  -9   4  17        9.85       13.44      4.37 o
  -8   4  17       66.44       69.71      5.37 o
  -7   4  17        3.55        7.40      3.82 o
  -6   4  17        3.41        3.16      3.46 o
  -5   4  17        9.58        8.36      3.44 o
  -4   4  17       18.91       20.95      4.59 o
  -3   4  17        3.19       -0.70      3.12 o
  -2   4  17       31.45       34.64      5.03 o
  -1   4  17        6.18        5.65      3.08 o
   0   4  17      106.82      128.88      4.93 o
   1   4  17        0.05       -0.83      2.28 o
   2   4  17        0.00       -2.57      3.32 o
   3   4  17        1.31       -0.58      2.86 o
   4   4  17       10.72        6.75      3.80 o
   5   4  17       66.28       62.44      6.77 o
   6   4  17       24.74       23.83      4.83 o
   7   4  17        0.13        1.20      3.42 o
   8   4  17       13.35       25.94      6.54 o
   9   4  17        4.51        7.22     15.25 o
  10   4  17        8.67       12.32      5.54 o
 -10   5  17        1.90        0.99      3.59 o
  -9   5  17        1.37        6.37      4.07 o
  -8   5  17       12.79       13.10      4.38 o
  -7   5  17       41.29       59.11      6.58 o
  -6   5  17       33.22       39.11      4.87 o
  -5   5  17       20.14       20.46      4.16 o
  -4   5  17        5.08        4.88      2.88 o
  -3   5  17       17.89       15.06      3.86 o
  -2   5  17       29.57       37.97      4.99 o
  -1   5  17      221.57      236.94     12.55 o
   0   5  17        2.91        5.49      2.35 o
   1   5  17      210.57      225.05      6.52 o
   2   5  17       79.36       83.25      4.62 o
   3   5  17        0.94       -2.81      3.17 o
   4   5  17        0.10       -2.78      2.78 o
   5   5  17       21.78       14.46      4.01 o
   6   5  17        4.33        9.80      4.18 o
   7   5  17        1.19        0.35      4.45 o
   8   5  17       10.80       10.56      5.98 o
   9   5  17        0.92       -0.61      4.57 o
  -9   6  17        2.73        5.08      2.93 o
  -8   6  17        1.93        3.86      2.92 o
  -7   6  17       27.32       35.13      4.51 o
  -6   6  17       29.46       37.71      4.58 o
  -5   6  17       41.27       35.97      4.17 o
  -4   6  17        1.07       -0.19      2.69 o
  -3   6  17        0.37       -6.60      7.33 o
  -2   6  17        0.11       -1.95      3.42 o
  -1   6  17       19.97       23.88      5.59 o
   0   6  17       50.28       69.91      7.78 o
   1   6  17       26.42       45.50      6.19 o
   2   6  17       31.07       32.68      4.10 o
   3   6  17       12.50       12.06      4.27 o
   4   6  17       10.38       13.03      4.14 o
   5   6  17        5.59        6.02      4.74 o
   6   6  17       44.91       57.15      8.22 o
   7   6  17        1.15        5.83      4.91 o
   8   6  17        0.34       -1.09      5.77 o
  -7   7  17       40.97       40.16      6.03 o
  -6   7  17       37.63       48.20      9.58 o
  -5   7  17       27.47       35.04      5.86 o
  -4   7  17       10.56        8.93      4.44 o
  -3   7  17        0.13       -4.02      5.35 o
  -2   7  17       15.49       21.71      9.23 o
  -1   7  17       14.81       22.55      5.59 o
   0   7  17        2.25       -2.02      3.92 o
   1   7  17        0.03        2.98      3.72 o
   2   7  17        9.65       14.71      4.25 o
   3   7  17        0.06       -2.52      3.07 o
   4   7  17       18.79       13.03      6.35 o
   5   7  17       30.29       23.94      6.53 o
   6   7  17       13.66       12.01      5.36 o
  -5   8  17        5.54        7.25      4.22 o
  -4   8  17        0.12        3.70      3.86 o
  -3   8  17        0.00        2.97      3.90 o
  -2   8  17       19.17       24.16      6.01 o
  -1   8  17       10.65       15.27      4.93 o
   0   8  17        6.06       11.12      4.95 o
   1   8  17        1.32       -2.41      5.69 o
   2   8  17        1.90       -2.98      4.25 o
   3   8  17       22.75       20.60      6.23 o
   4   8  17        0.59        9.18      5.06 o
 -10   0  18        6.34        5.47      5.87 o
  -8   0  18        0.70       -2.21      4.71 o
  -6   0  18       91.85      119.95     12.70 o
  -4   0  18        9.66        9.49      2.86 o
  -2   0  18       29.86       34.56      5.42 o
   0   0  18       36.02       41.23      6.24 o
   2   0  18       36.63       26.81      6.02 o
   4   0  18       39.28       50.50     10.27 o
   6   0  18      181.72      206.38     12.15 o
   8   0  18        3.43        7.75      6.70 o
 -10   1  18       27.38       26.64      7.95 o
  -9   1  18        0.25       -1.18      3.55 o
  -8   1  18        7.83        8.55      4.20 o
  -7   1  18        4.49        1.78      3.65 o
  -6   1  18       25.27       24.32      5.55 o
  -5   1  18        6.53        5.10      3.15 o
  -4   1  18      201.21      210.04      7.14 o
  -3   1  18        0.42       -1.72      1.98 o
  -2   1  18        3.45        0.19      2.16 o
  -1   1  18        4.27        5.54      2.90 o
   0   1  18       67.75       78.19      5.30 o
   1   1  18       51.70       63.53      6.90 o
   2   1  18        7.41        4.82      3.70 o
   3   1  18       17.04       14.58      4.33 o
   4   1  18       48.47       58.31      6.10 o
   5   1  18       46.99       57.69      6.18 o
   6   1  18        1.65       -1.84      2.68 o
   7   1  18        7.23       14.61      4.17 o
   8   1  18       31.39       23.83      4.42 o
   9   1  18        0.18        4.86      3.86 o
 -10   2  18        0.01       -3.37      4.40 o
  -9   2  18       10.50        9.81      4.84 o
  -8   2  18        1.42       -2.03      4.84 o
  -7   2  18        1.10        0.28      3.48 o
  -6   2  18        4.77        2.06      3.41 o
  -5   2  18        7.15        5.28      3.43 o
  -4   2  18       81.70       91.62      6.22 o
  -3   2  18       11.55        4.71      3.47 o
  -2   2  18        3.40       -0.70      2.41 o
  -1   2  18       40.68       47.53      4.14 o
   0   2  18       30.91       33.95      4.12 o
   1   2  18        1.35        4.91      3.39 o
   2   2  18        0.28       -2.94      3.48 o
   3   2  18       10.18       13.89      3.54 o
   4   2  18        2.20        3.86      2.97 o
   5   2  18        0.08        2.82      3.29 o
   6   2  18        0.72        3.22      7.21 o
   7   2  18       14.84       19.89      4.12 o
   8   2  18       12.31       14.18      3.88 o
   9   2  18       10.74       18.51      5.85 o
 -10   3  18        7.32        7.79      4.26 o
  -9   3  18        1.20        3.40      4.55 o
  -8   3  18       20.73       14.79      7.93 o
  -7   3  18        5.86       12.94      4.52 o
  -6   3  18        0.51       -2.29      2.80 o
  -5   3  18        1.02       -3.20      5.11 o
  -4   3  18       19.80       13.85      3.79 o
  -3   3  18       29.83       23.57      4.49 o
  -2   3  18       82.05       74.21      7.03 o
  -1   3  18        1.08       -1.43      3.34 o
   0   3  18        8.66       11.09      2.91 o
   1   3  18       58.28       68.18      5.07 o
   2   3  18        0.44       -1.79      2.65 o
   3   3  18        0.13        0.94      2.88 o
   4   3  18        2.50        0.25      2.65 o
   5   3  18        8.02       10.80      4.15 o
   6   3  18        1.42        4.27      4.22 o
   7   3  18        6.45        6.26      4.16 o
   8   3  18        2.68       10.50      4.87 o
  -9   4  18        3.73        4.72      3.90 o
  -8   4  18        0.12        1.37      3.63 o
  -7   4  18       56.19       50.45      8.00 o
  -6   4  18        0.03       -0.48      6.00 o
  -5   4  18        4.41       -0.79      3.72 o
  -4   4  18        0.00        1.12      3.47 o
  -3   4  18        0.07       -0.51      3.30 o
  -2   4  18        0.21       -1.96      3.34 o
  -1   4  18        1.20       -0.54      2.99 o
   0   4  18        8.49        7.43      3.00 o
   1   4  18       40.79       40.31      4.23 o
   2   4  18        5.37        8.90      3.49 o
   3   4  18        1.80        2.45      4.07 o
   4   4  18        0.44       -3.02      3.02 o
   5   4  18        1.95        2.52      3.36 o
   6   4  18        0.24        4.29      3.93 o
   7   4  18        6.14        5.40      4.88 o
   8   4  18        0.07        1.32      4.96 o
  -8   5  18        1.20        4.09      3.93 o
  -7   5  18        4.10       11.25      4.46 o
  -6   5  18      110.90      123.92      9.32 o
  -5   5  18       14.92       15.10      3.87 o
  -4   5  18       44.98       54.22      4.91 o
  -3   5  18       19.88       18.59      4.17 o
  -2   5  18       18.12       21.40      4.37 o
  -1   5  18       20.02       34.99      5.07 o
   0   5  18        2.43        0.02      6.64 o
   1   5  18        0.71       -3.82      3.82 o
   2   5  18        2.80        4.65      9.67 o
   3   5  18       10.48        5.64      3.90 o
   4   5  18        8.73       17.17      4.53 o
   5   5  18       13.96       16.27      4.70 o
   6   5  18        0.04       -2.18      7.15 o
   7   5  18        0.25        0.15      4.69 o
  -7   6  18        0.13        8.60      4.09 o
  -6   6  18       51.27       56.10      7.86 o
  -5   6  18        0.79        0.60      2.95 o
  -4   6  18        2.31        3.30      4.10 o
  -3   6  18        1.69       -1.73      3.57 o
  -2   6  18        0.06        1.71      6.32 o
  -1   6  18        6.48        4.51      4.24 o
   0   6  18        4.82        5.78      5.63 o
   1   6  18       39.60       57.40      7.61 o
   2   6  18       30.21       28.15      6.35 o
   3   6  18       34.14       44.83      6.02 o
   4   6  18        1.84        3.20      4.31 o
   5   6  18        8.96        6.62      4.90 o
  -4   7  18        0.09        2.86      4.10 o
  -3   7  18        6.33        9.74      4.63 o
  -2   7  18        7.62        4.67      9.86 o
  -1   7  18        4.85        3.53      5.32 o
   0   7  18        0.79        0.32      4.18 o
   1   7  18        2.23       -2.05      4.78 o
   2   7  18        1.07       -2.40      4.57 o
   3   7  18        5.80       -0.35      4.43 o
  -7   0  19       18.59       22.79      8.03 o
  -5   0  19      110.44      107.25     13.07 o
  -3   0  19       41.58       48.52      8.38 o
  -1   0  19        1.33       15.44      6.83 o
   1   0  19       10.46        5.80      4.68 o
   3   0  19       18.67       36.38      9.60 o
   5   0  19        2.69       10.72      7.13 o
   7   0  19       70.25       83.20      9.35 o
  -8   1  19       10.93       12.26      4.69 o
  -7   1  19        1.51       -2.77      4.24 o
  -6   1  19        0.00        1.46      3.67 o
  -5   1  19        5.53        2.33      4.07 o
  -4   1  19       14.99       13.16      4.89 o
  -3   1  19       16.32       13.24      5.52 o
  -2   1  19        1.96       -2.40      3.63 o
  -1   1  19       11.44        9.16      4.39 o
   0   1  19       20.38       15.45      4.27 o
   1   1  19       15.03       22.56      4.05 o
   2   1  19       70.61       71.22      6.60 o
   3   1  19        6.23        2.36      3.67 o
   4   1  19       32.35       40.14      5.70 o
   5   1  19       14.74       14.94      4.47 o
   6   1  19        0.49        2.18      3.24 o
   7   1  19        0.48        4.73      3.68 o
  -8   2  19        0.02       -0.51      3.86 o
  -7   2  19       28.43       32.34      6.09 o
  -6   2  19       16.41       16.24      4.94 o
  -5   2  19       21.20       21.74      5.50 o
  -4   2  19       54.76       73.21      8.17 o
  -3   2  19       13.00       18.10      5.37 o
  -2   2  19        0.50        4.28      4.21 o
  -1   2  19       12.50        8.19      3.92 o
   0   2  19        2.79        8.38      3.95 o
   1   2  19        0.28        0.06      3.84 o
   2   2  19        0.31       -3.08      3.08 o
   3   2  19        3.00        1.81      3.51 o
   4   2  19       17.77       19.51      4.55 o
   5   2  19        6.46        3.68      3.75 o
   6   2  19       41.33       41.69      7.52 o
   7   2  19       17.60       20.25      5.76 o
  -7   3  19        1.20        5.38      4.15 o
  -6   3  19        1.91        3.71      7.35 o
  -5   3  19       19.73       26.42      5.53 o
  -4   3  19        0.37       -0.17      4.03 o
  -3   3  19      116.42      126.77     10.00 o
  -2   3  19        0.00        0.47      4.34 o
  -1   3  19       40.85       39.51      5.62 o
   0   3  19       13.89       24.85      6.54 o
   1   3  19        2.41        6.51      3.71 o
   2   3  19        1.23        4.10      3.26 o
   3   3  19       54.61       65.57      6.74 o
   4   3  19       26.13       37.32      6.78 o
   5   3  19       11.83       18.69      5.82 o
   6   3  19      101.45      121.75     13.73 o
  -7   4  19        0.02        0.74      5.38 o
  -6   4  19        7.69        7.89      4.65 o
  -5   4  19       32.93       34.53     12.15 o
  -4   4  19        2.75       17.55      6.01 o
  -3   4  19        8.85        8.74      4.79 o
  -2   4  19        2.84        5.41      3.53 o
  -1   4  19        0.09        8.82      3.79 o
   0   4  19       46.34       50.89      9.00 o
   1   4  19       51.61       64.37      6.53 o
   2   4  19       10.24        2.73      4.27 o
   3   4  19        1.56       -4.27      8.96 o
   4   4  19       18.21       24.24      6.18 o
   5   4  19        6.00        3.87     10.69 o
  -5   5  19        0.16        4.02      3.57 o
  -4   5  19        0.31        5.22      3.36 o
  -3   5  19        6.24        6.12      3.58 o
  -2   5  19        7.34       16.36      4.28 o
  -1   5  19      153.65      188.22     12.36 o
   0   5  19       15.52       18.56      7.77 o
   1   5  19       27.37       25.77      6.05 o
   2   5  19        1.36        6.44      4.89 o
   3   5  19       46.19       46.29      7.60 o
   4   5  19        0.15       -3.83      3.83 o
  -2   6  19        0.01        1.18      4.21 o
  -1   6  19        1.57       -0.22      4.17 o
   0   6  19        0.12        3.59     10.27 o
   1   6  19       51.12       65.20      8.42 o
  -6   0  20        0.02       -2.58      5.32 o
  -4   0  20       57.61       70.27     11.78 o
  -2   0  20        4.60        6.18      6.43 o
   0   0  20       28.16       39.18      9.81 o
   2   0  20        0.85        1.81      6.80 o
   4   0  20        6.23       -0.42      4.05 o
  -6   1  20        0.27       -1.93      4.07 o
  -5   1  20        7.42       11.43      5.18 o
  -4   1  20       10.30        2.25      4.31 o
  -3   1  20        4.65       10.63      5.95 o
  -2   1  20        9.29       12.06      5.22 o
  -1   1  20        2.46        7.80      4.51 o
   0   1  20       85.66      105.75      9.84 o
   1   1  20        0.38        7.29      4.62 o
   2   1  20       18.39       32.82     17.85 o
   3   1  20        0.01       -2.92      2.92 o
   4   1  20        0.82        3.60      5.25 o
  -5   2  20        0.10        6.19      4.60 o
  -4   2  20       32.58       25.35      5.94 o
  -3   2  20        0.12       -3.65      3.65 o
  -2   2  20       29.41       39.07      6.71 o
  -1   2  20       27.40       44.47      9.09 o
   0   2  20        0.00        9.86      4.91 o
   1   2  20        9.49        7.93      4.95 o
   2   2  20       15.95       13.99      5.90 o
   3   2  20        8.72        3.27      5.61 o
   4   2  20        4.38        5.86      3.89 o
  -4   3  20       15.08       17.48      6.70 o
  -3   3  20       44.63       54.86      7.85 o
  -2   3  20       94.96       88.02     15.29 o
  -1   3  20       34.69       48.72      7.64 o
   0   3  20       29.16       38.71      5.61 o
   1   3  20       42.06       52.49      7.32 o
   2   3  20        3.58        1.74      4.52 o
   3   3  20        6.84        9.96      4.20 o
  -2   4  20       33.84       40.96      7.61 o
  -1   4  20        8.88        9.74      4.26 o
   0   4  20        9.65       15.71      4.39 o
   1   4  20        1.52       -3.82      3.82 o
 
